# Supplementary material for: Genome-resolved transcriptomics reveals novel PCE-dehalogenating bacteria from Aarhus Bay sediments
Source: mSystems. 2025 Apr 16;10(5):e01503-24. doi: 10.1128/msystems.01503-24 (PMC12090745; doi:10.1128/msystems.01503-24)
Supplement: Supplemental tables — Tables S1 to S6. [file msystems.01503-24-s0005.xlsx]

## Sheet: Table S1
		Assembly properties	Short reads (DNA + RNA) + Long reads	Short reads + Long reads
		Number of contigs	6601	6911
		Assembly size (bp)	154309124	153842910
		Max contig size (bp)	2938007	2071483
		Contig(s)(>1Mbp)	18	10
		Contig(s)(>500Kbp)	53	47
		Contig(s)(>100Kbp)	313	355
		Contig N50	256134	203588

## Sheet: Table S2
Bins (metawrap)	Classification	Contigs	Completeness (%)	Contamination (%)	GC	N50	Genome (Mbp)	NS_Abundance (DNA)	S_Abundance (DNA)	NS_Expression (RNA)	S_Expression (RNA)
bin.1	d__Bacteria;p__Bacteroidota;c__Bacteroidia;o__Bacteroidales;f__UBA12077;g__UBA12077;s__	18	99.52	2.619	0.311	1882300	3.58692	0.327818	1233.12	0.0301805	4.50666
bin.2	d__Bacteria;p__Firmicutes_A;c__Clostridia;o__Eubacteriales;f__UBA1433;g__UBA1433;s__	380	86.3	1.408	0.372	4846	1.69104	49.3888	8.60224	3.67853	0.142459
bin.3	d__Bacteria;p__Firmicutes;c__Bacilli;o__Acholeplasmatales;f__Acholeplasmataceae;g__MZ-XQ;s__	9	97.33	1.777	0.301	308346	1.61784	347.832	180.591	6.45321	0.589888
bin.5	d__Bacteria;p__Synergistota;c__Synergistia;o__Synergistales;f__;g__;s__	60	100	0	0.443	257194	2.84993	916.283	30.254	295.09	0.254892
bin.6	d__Bacteria;p__Bacteroidota;c__Bacteroidia;o__Bacteroidales;f__BM520;g__;s__	86	98.38	1.792	0.408	120040	3.88488	0	170.572	0	0.036095
bin.7	d__Bacteria;p__Firmicutes_A;c__Clostridia;o__Tissierellales;f__Sedimentibacteraceae;g__UBA6132;s__	13	99.06	0.932	0.304	405949	3.82299	237.151	0.007474	2.3895	0.002286
bin.8	d__Bacteria;p__Desulfobacterota;c__Desulfobacteria;o__Desulfobacterales;f__4572-123;g__4572-123;s__	799	88.51	1.971	0.493	6389	3.98146	0	69.2388	0	0.341185
bin.9	d__Bacteria;p__Desulfobacterota;c__Desulfovibrionia;o__Desulfovibrionales;f__Desulfovibrionaceae;g__Halodesulfovibrio;s__	5	99.4	0.065	0.449	1179794	3.69564	3401.21	0.090278	63.7676	0.412273
bin.10	d__Bacteria;p__Synergistota;c__Synergistia;o__Synergistales;f__;g__;s__	78	95.83	0	0.44	97561	2.29114	340.575	153.029	130.657	0.973864
bin.11	d__Bacteria;p__Firmicutes_A;c__Clostridia_A;o__Christensenellales;f__SZUA-584;g__SZUA-584;s__	852	78.3	0.699	0.475	4145	2.96917	52.8295	0	5.29975	0
bin.12	d__Bacteria;p__Bacteroidota;c__Bacteroidia;o__Bacteroidales;f__UBA12077;g__UBA12077;s__	54	99.46	0.806	0.322	353898	3.78096	197.778	0.151187	0.825578	0.0231775
bin.13	d__Bacteria;p__Firmicutes;c__Bacilli;o__Izemoplasmatales;f__Izemoplasmataceae;g__Izemoplasma_B;s__	30	98.66	1.333	0.347	149989	1.99709	105.245	0.467712	4.63698	0.004119
bin.14	d__Bacteria;p__Desulfobacterota;c__Desulfovibrionia;o__Desulfovibrionales;f__Desulfomicrobiaceae;g__Desulfomicrobium;s__	40	99.7	0	0.585	198061	3.92233	138.22	0.036188	448.792	0.214639
bin.15	d__Bacteria;p__Desulfobacterota;c__Desulfobulbia;o__Desulfobulbales;f__Desulfocapsaceae;g__Desulforhopalus;s__	45	100	0	0.491	321366	3.56829	521.567	1693.15	673.866	233.487
bin.16	d__Bacteria;p__Desulfobacterota;c__Desulfobacteria;o__Desulfobacterales;f__Desulfobacteraceae;g__Desulfobacterium_B;s__Desulfobacterium_B autotrophicum	133	99.35	1.612	0.487	82970	5.35431	0.019287	146.743	0.024076	5.60202
bin.17	d__Bacteria;p__Firmicutes_A;c__Clostridia;o__Clostridiales;f__Clostridiaceae;g__;s__	2	98.27	2.154	0.298	624107	3.12197	12299.6	0.047635	70.0567	3.39853
bin.18	d__Bacteria;p__Bacteroidota;c__Bacteroidia;o__Bacteroidales;f__VadinHA17;g__SR-FBR-E99;s__	9	97.85	2.619	0.499	967662	3.46717	0.017521	249.115	0.0142435	23.0605
bin.19	d__Bacteria;p__Desulfobacterota;c__Desulfovibrionia;o__Desulfovibrionales;f__Desulfoplanaceae;g__Desulfoplanes;s__	2	99.4	0	0.494	1342200	3.56112	0.338876	6076.25	2.14873	1145.12
bin.20	d__Bacteria;p__Spirochaetota;c__Spirochaetia;o__Spirochaetales_E;f__Spirochaetaceae_B;g__Oceanispirochaeta;s__	72	95.19	2.4	0.411	105933	5.046	107.678	0.215764	75.8874	0
bin.21	d__Bacteria;p__Desulfobacterota_F;c__Desulfuromonadia;o__Desulfuromonadales;f__Geopsychrobacteraceae;g__Desulfuromusa;s__	13	98.7	1.29	0.463	458584	3.42914	1448.57	0.22699	9101.43	0.162475
bin.22	d__Bacteria;p__Desulfobacterota;c__Desulfobacteria;o__Desulfobacterales;f__Desulfobacteraceae;g__Desulfobacter;s__	10	100	0	0.465	568974	4.71978	0.055318	3103.36	0.124024	106.472
bin.23	d__Bacteria;p__Bacteroidota;c__Bacteroidia;o__Bacteroidales;f__VadinHA17;g__;s__	12	100	0.537	0.395	407328	3.35077	0	667.341	0	7.18211
bin.24	d__Bacteria;p__Bacteroidota;c__Bacteroidia;o__Bacteroidales;f__UBA12170;g__UBA12170;s__	17	98.11	0.806	0.353	985102	4.20312	528.655	15.9564	126.395	0.319025
bin.25	d__Bacteria;p__Desulfobacterota;c__Desulfovibrionia;o__Desulfovibrionales;f__Desulfovibrionaceae;g__Pseudodesulfovibrio;s__	8	99.4	0.591	0.569	60703	3.40549	0.007642	87.5302	0.415064	333.67
bin.26	d__Bacteria;p__Firmicutes;c__Bacilli;o__Tepidibacillales;f__Tepidibacillaceae;g__Vulcanibacillus;s__	9	83.83	4.902	0.292	313461	2.84461	1831.56	570.872	364.88	4.61407
bin.27	d__Bacteria;p__Desulfobacterota;c__Desulfobulbia;o__Desulfobulbales;f__Desulfobulbaceae;g__Desulfobulbus_A;s__	100	100	0.617	0.46	127797	4.99084	0	1397.68	0	1.05568
bin.28	d__Bacteria;p__Bacteroidota;c__Ignavibacteria;o__Ignavibacteriales;f__Melioribacteraceae;g__;s__	41	99.44	1.117	0.364	107703	3.45708	95.1326	3.85065	10.9762	0.004252
bin.29	d__Bacteria;p__Bacteroidota;c__Ignavibacteria;o__Ignavibacteriales;f__Melioribacteraceae;g__GCA-2746605;s__	56	98.32	2.793	0.322	136334	4.30413	106.137	0	8.50562	0
bin.30	d__Bacteria;p__Spirochaetota;c__Spirochaetia;o__Spirochaetales_E;f__Spirochaetaceae_B;g__Oceanispirochaeta;s__	70	96.34	1.6	0.429	146564	5.40809	0	179.263	0	1.30508
bin.31	d__Bacteria;p__Bacteroidota;c__Bacteroidia;o__Bacteroidales;f__Marinifilaceae;g__;s__	34	100	1.612	0.386	393164	5.28987	217.6	30.3365	9.27042	0.005844
bin.32	d__Bacteria;p__Synergistota;c__Synergistia;o__Synergistales;f__;g__;s__	67	99.15	0	0.569	132773	3.16491	303.428	21.5912	157.39	52.4247
bin.33	d__Archaea;p__Halobacteriota;c__Methanomicrobia;o__Methanomicrobiales;f__Methanomicrobiaceae;g__Methanogenium;s__	18	98.69	1.307	0.498	269620	2.45595	363.113	0	1.1444	0.0005295
bin.34	d__Bacteria;p__Desulfobacterota;c__Desulfovibrionia;o__Desulfovibrionales;f__Desulfovibrionaceae;g__Pseudodesulfovibrio;s__	4	100	0	0.494	1068495	3.50125	0.005043	3095.19	0.021205	19.3415
bin.35	d__Bacteria;p__Bacteroidota;c__Ignavibacteria;o__Ignavibacteriales;f__Melioribacteraceae;g__GCA-2746605;s__	50	98.32	1.675	0.314	149609	4.7077	89.9684	9.88655	9.67238	0.035758
bin.36	d__Bacteria;p__Bacteroidota;c__Bacteroidia;o__Bacteroidales;f__UBA12077;g__UBA12077;s__	256	94.82	2.38	0.311	16497	3.59196	77.0354	52.5837	2.70002	1.12489
bin.37	d__Bacteria;p__Synergistota;c__Synergistia;o__Synergistales;f__;g__;s__	132	85.53	2.157	0.564	51827	3.03225	97.4839	2.4534	21.1745	5.45921
bin.38	d__Bacteria;p__Delongbacteria;c__UBA4055;o__UBA4055;f__UBA4055;g__SLFX01;s__	3	98.9	0.099	0.396	2472596	2.67152	793.995	0.038104	158.076	1.20234
Total							132.739	24668.8	19249.8	11755.8	1952.55

## Sheet: Table S3
Accession Number of phylum Bacteroidota representatives with Bins	Putative OHRB
GCA_003152835.1_Bacteria_Bacteroidota_Bacteroidia_LD21_sp003152835	No
GCA_003142255.1_Bacteria_Bacteroidota_Bacteroidia_LD21_sp003142255	No
GCA_003157055.1_Bacteria_Bacteroidota_Bacteroidia_LD21_sp003157055	No
GCA_003501665.1_Bacteria_Bacteroidota_Bacteroidia_LD21_sp003501665	No
GCA_012522155.1_Bacteria_Bacteroidota_Bacteroidia_LD21_sp012522155	No
GCA_002070505.1_Bacteria_Bacteroidota_Bacteroidia_LD21_sp002070505	No
GCA_012729475.1_Bacteria_Bacteroidota_Bacteroidia_LD21_sp012729475	No
GCA_001768195.1_Bacteria_Bacteroidota_Bacteroidia_LD21_sp001768195	No
GCA_903844815.1_Bacteria_Bacteroidota_Bacteroidia_LD21_sp903844815	No
GCA_903824785.1_Bacteria_Bacteroidota_Bacteroidia_LD21_sp903824785	No
GCA_003157075.1_Bacteria_Bacteroidota_Bacteroidia_LD21_sp003157075	No
GCA_002319885.1_Bacteria_Bacteroidota_Bacteroidia_LD21_sp002319885	No
GCA_003141895.1_Bacteria_Bacteroidota_Bacteroidia_LD21_sp003141895	No
GCA_003141415.1_Bacteria_Bacteroidota_Bacteroidia_LD21_sp003141415	No
GCA_003157015.1_Bacteria_Bacteroidota_Bacteroidia_LD21_sp003157015	Yes
GCA_003141525.1_Bacteria_Bacteroidota_Bacteroidia_LD21_sp003141525	No
GCA_003141715.1_Bacteria_Bacteroidota_Bacteroidia_LD21_sp003141715	No
GCA_003162595.1_Bacteria_Bacteroidota_Bacteroidia_LD21_sp003162595	No
GCA_003141495.1_Bacteria_Bacteroidota_Bacteroidia_LD21_sp003141495	No
GCA_002424525.1_Bacteria_Bacteroidota_Bacteroidia_LD21_sp002424525	No
GCA_002328625.1_Bacteria_Bacteroidota_Bacteroidia_LD21_sp002328625	No
GCA_013314865.1_Bacteria_Bacteroidota_Bacteroidia_LD21_sp013314865	No
GCA_002319915.1_Bacteria_Bacteroidota_Bacteroidia_LD21_sp002319915	No
GCA_009877105.1_Bacteria_Bacteroidota_Bacteroidia_LD21_sp009877105	No
GCA_012517605.1_Bacteria_Bacteroidota_Bacteroidia_LD21_sp012517605	No
GCA_003520925.1_Bacteria_Bacteroidota_Bacteroidia_LD21_sp003520925	No
GCA_002428385.1_Bacteria_Bacteroidota_Bacteroidia_LD21_sp002428385	No
GCA_012519515.1_Bacteria_Bacteroidota_Bacteroidia_LD21_sp012519515	No
GCA_003155705.1_Bacteria_Bacteroidota_Bacteroidia_LD21_sp003155705	No
GCA_003521565.1_Bacteria_Bacteroidota_Bacteroidia_UBA8202_sp003521565	No
GCA_012838685.1_Bacteria_Bacteroidota_Bacteroidia_DUOU01_sp012838685	No
GCA_003245695.1_Bacteria_Bacteroidota_Bacteroidia_SR-FBR-E99_sp003245695	No
bin18	Yes
GCA_002403305.1_Bacteria_Bacteroidota_Bacteroidia_SR-FBR-E99_sp002403305	No
GCA_011620595.1_Bacteria_Bacteroidota_Bacteroidia_SR-FBR-E99_sp011620595	No
GCA_003250475.1_Bacteria_Bacteroidota_Bacteroidia_SR-FBR-E99_sp003250475	No
GCA_002325785.1_Bacteria_Bacteroidota_Bacteroidia_SR-FBR-E99_sp002325785	No
GCA_006227095.1_Bacteria_Bacteroidota_Bacteroidia_SR-FBR-E99_sp006227095	No
GCA_002409145.1_Bacteria_Bacteroidota_Bacteroidia_SR-FBR-E99_sp002409145	No
GCA_009881065.1_Bacteria_Bacteroidota_Bacteroidia_SR-FBR-E99_sp009881065	No
GCA_012513795.1_Bacteria_Bacteroidota_Bacteroidia_SR-FBR-E99_sp012513795	No
GCA_012514255.1_Bacteria_Bacteroidota_Bacteroidia_SR-FBR-E99_sp012514255	No
GCA_002383485.1_Bacteria_Bacteroidota_Bacteroidia_SR-FBR-E99_sp002383485	No
GCA_002402965.1_Bacteria_Bacteroidota_Bacteroidia_SR-FBR-E99_sp002402965	No
GCA_007132995.1_Bacteria_Bacteroidota_Bacteroidia_SLNP01_sp007132995	Yes
bin23	Yes
GCA_003518245.1_Bacteria_Bacteroidota_Bacteroidia_UBA9300_sp003518245	Yes
GCA_013152085.1_Bacteria_Bacteroidota_Bacteroidia_JAADHC01_sp013152085	Yes
GCA_001768565.1_Bacteria_Bacteroidota_Bacteroidia_UBA12077_sp001768565	Yes
GCA_001768235.1_Bacteria_Bacteroidota_Bacteroidia_UBA12077_sp001768235	No
GCA_001769005.1_Bacteria_Bacteroidota_Bacteroidia_UBA12077_sp001769005	No
GCA_002869305.1_Bacteria_Bacteroidota_Bacteroidia_UBA12077_sp002869305	Yes
bin12	Yes
GCA_003446015.1_Bacteria_Bacteroidota_Bacteroidia_UBA12077_sp003446015	No
GCA_013138975.1_Bacteria_Bacteroidota_Bacteroidia_UBA12077_sp013138975	Yes
bin1	Yes
GCF_003096835.1_Bacteria_Bacteroidota_Bacteroidia_Balneicella_halophila	No
GCA_001701295.1_Bacteria_Bacteroidota_Bacteroidia_CAG-485_sp001701295	No
bin31	Yes
GCF_004122035.1_Bacteria_Bacteroidota_Bacteroidia_Ancylomarina_salipaludis	Yes
GCF_004217115.1_Bacteria_Bacteroidota_Bacteroidia_Ancylomarina_subtilis	Yes
GCF_003863355.1_Bacteria_Bacteroidota_Bacteroidia_Ancylomarina_sp003863355	Yes
GCF_009669305.1_Bacteria_Bacteroidota_Bacteroidia_Ancylomarina_sp009669305	Yes
GCF_002356295.1_Bacteria_Bacteroidota_Bacteroidia_Labilibaculum_antarcticum	Yes
GCF_002843315.1_Bacteria_Bacteroidota_Bacteroidia_Labilibaculum_filiforme	Yes
GCF_002843385.1_Bacteria_Bacteroidota_Bacteroidia_Labilibaculum_manganireducens	No
GCF_009795715.1_Bacteria_Bacteroidota_Bacteroidia_Labilibaculum_sp003863375	No
GCF_003996985.1_Bacteria_Bacteroidota_Bacteroidia_RJJX01_sp003996985	Yes
GCF_009295825.1_Bacteria_Bacteroidota_Bacteroidia_Marinifilum_sp009295825	Yes
GCF_013141825.1_Bacteria_Bacteroidota_Bacteroidia_Marinifilum_sp013141825	Yes
GCF_001310955.1_Bacteria_Bacteroidota_Bacteroidia_Marinifilum_fragile	Yes
GCF_003202155.1_Bacteria_Bacteroidota_Bacteroidia_Marinifilum_breve	Yes
GCF_003610555.1_Bacteria_Bacteroidota_Bacteroidia_Marinifilum_flexuosum	Yes
GCA_002293375.1_Bacteria_Bacteroidota_Bacteroidia_Odoribacter_sp002293375	No
GCF_000243215.1_Bacteria_Bacteroidota_Bacteroidia_Odoribacter_laneus	No
GCF_900091655.1_Bacteria_Bacteroidota_Bacteroidia_Odoribacter_massiliensis	No
GCA_900541415.1_Bacteria_Bacteroidota_Bacteroidia_Odoribacter_sp900541415	No
GCA_900544025.1_Bacteria_Bacteroidota_Bacteroidia_Odoribacter_sp900544025	No
GCF_000190535.1_Bacteria_Bacteroidota_Bacteroidia_Odoribacter_splanchnicus	No
GCF_009935865.1_Bacteria_Bacteroidota_Bacteroidia_Odoribacter_sp009935865	No
GCA_900548135.1_Bacteria_Bacteroidota_Bacteroidia_Odoribacter_sp900548135	No
GCA_900762515.1_Bacteria_Bacteroidota_Bacteroidia_Odoribacter_sp900762515	No
GCA_001487125.1_Bacteria_Bacteroidota_Bacteroidia_Gabonibacter_massiliensis	No
GCA_900543425.1_Bacteria_Bacteroidota_Bacteroidia_Gabonibacter_sp900543425	No
GCF_900184685.1_Bacteria_Bacteroidota_Bacteroidia_Butyricimonas_sp900184685	No
GCF_000379665.1_Bacteria_Bacteroidota_Bacteroidia_Butyricimonas_synergistica	No
GCA_900759925.1_Bacteria_Bacteroidota_Bacteroidia_Butyricimonas_sp900759925	No
GCF_003479425.1_Bacteria_Bacteroidota_Bacteroidia_Butyricimonas_sp003479425	No
GCA_900761485.1_Bacteria_Bacteroidota_Bacteroidia_Butyricimonas_sp900761485	No
GCF_003991565.1_Bacteria_Bacteroidota_Bacteroidia_Butyricimonas_faecalis	No
GCF_000519105.1_Bacteria_Bacteroidota_Bacteroidia_Butyricimonas_virosa	No
GCF_011927845.1_Bacteria_Bacteroidota_Bacteroidia_Butyricimonas_paravirosa	No
GCA_014647335.1_Bacteria_Bacteroidota_Bacteroidia_Butyricimonas_faecihominis	No
GCF_013166655.1_Bacteria_Bacteroidota_Bacteroidia_UBA12170_sp013166655	Yes
bin24	Yes
GCA_003445975.1_Bacteria_Bacteroidota_Bacteroidia_UBA12170_sp003445975	No
bin6	Yes
GCA_009930445.1_Bacteria_Bacteroidota_Bacteroidia_BM520_sp009930445	No
GCA_002748065.1_Bacteria_Bacteroidota_Bacteroidia_BM520_sp002748065	No
GCA_002869405.1_Bacteria_Bacteroidota_Bacteroidia_BM520_sp002869405	Yes
GCA_902523665.1_Bacteria_Bacteroidota_Bacteroidia_MED-G11_sp902523665	No
GCA_903847585.1_Bacteria_Bacteroidota_Bacteroidia_CAINEC01_sp903847585	No
GCA_002737665.1_Bacteria_Bacteroidota_Bacteroidia_GCA-2737665_sp002737665	No
GCF_011043515.1_Bacteria_Bacteroidota_Bacteroidia_Sphingobacterium_sp011043515	No
GCA_013205405.1_Bacteria_Bacteroidota_Bacteroidia_JABMMZ01_sp013205405	No
GCA_014379345.1_Bacteria_Bacteroidota_Bacteroidia_UBA2791_sp014379345	No
GCA_009926405.1_Bacteria_Bacteroidota_Bacteroidia_SYHX01_sp009926405	No
GCA_001769655.1_Bacteria_Bacteroidota_Bacteroidia_2-12-FULL-37-12_sp001769655	No
GCF_014280965.1_Bacteria_Bacteroidota_Bacteroidia_Echinicola_sp014280965	No
GCA_003696835.1_Bacteria_Bacteroidota_Bacteroidia_J057_sp003696835	No
GCA_003555145.1_Bacteria_Bacteroidota_Rhodothermia_Cyclonatronum_sp003555145	No
GCA_013003465.1_Bacteria_Bacteroidota_Rhodothermia_JABDIZ01_sp013003465	No
GCA_005843805.1_Bacteria_Bacteroidota_Chlorobia_Chlorobium_sp005843805	No
GCA_013360915.1_Bacteria_Bacteroidota_JABWAT01_JABWAT01_sp013360915	No
GCA_003519545.1_Bacteria_Bacteroidota_Ignavibacteria_UBA9002_sp003519545	No
GCA_013287605.1_Bacteria_Bacteroidota_Kapabacteria_JABDDM01_sp013287605	No
GCA_003246455.1_Bacteria_Bacteroidota_SZUA-365_SZUA-365_sp003246455	Yes
GCA_001567195.1_Bacteria_Bacteroidota_Kapabacteria_OLB7_sp001567195	Yes
GCA_002839825.1_Bacteria_Bacteroidota_Kapabacteria_PGYU01_sp002839825	No
GCF_900070205.1_Bacteria_Bacteroidota_Kryptonia_Kryptonium_mobile	No
GCA_003568415.1_Bacteria_Bacteroidota_UBA10030_T3Sed10-11_sp003568415	Yes
GCA_002779395.1_Bacteria_Bacteroidota_UBA10030_0-14-0-80-59-12_sp002779395	No
GCA_003170475.1_Bacteria_Bacteroidota_UBA10030_Fen-1268_sp003170475	No
GCA_013388515.1_Bacteria_Bacteroidota_Ignavibacteria_XYD12-FULL-36-8_sp013388515	No
GCA_012719345.1_Bacteria_Bacteroidota_Ignavibacteria_JAAYAN01_sp012719345	No
GCA_001516025.1_Bacteria_Bacteroidota_Ignavibacteria_BRH-c32_sp001516025	No
GCF_000279145.1_Bacteria_Bacteroidota_Ignavibacteria_Melioribacter_roseus	No
GCA_001803165.1_Bacteria_Bacteroidota_Ignavibacteria_XYB12-FULL-38-5_sp001803165	No
GCA_009773205.1_Bacteria_Bacteroidota_Ignavibacteria_XYB12-FULL-38-5_sp009773205	No
GCA_002839795.1_Bacteria_Bacteroidota_Ignavibacteria_Fen-1258_sp002839795	No
GCA_003155655.1_Bacteria_Bacteroidota_Ignavibacteria_Fen-1258_sp003155655	No
GCA_007280825.1_Bacteria_Bacteroidota_Ignavibacteria_Fen-1258_sp007280825	No
GCA_012026935.1_Bacteria_Bacteroidota_Ignavibacteria_Fen-1258_sp012026935	No
GCA_002698995.1_Bacteria_Bacteroidota_Ignavibacteria_GCA-2698995_sp002698995	No
GCA_003599395.1_Bacteria_Bacteroidota_Ignavibacteria_SURF-28_sp003599395	No
bin28	Yes
GCA_013112585.1_Bacteria_Bacteroidota_Ignavibacteria_IGN16_sp013112585	No
GCA_013151245.1_Bacteria_Bacteroidota_Ignavibacteria_JAADIR01_sp013151245	Yes
GCA_002898175.1_Bacteria_Bacteroidota_Ignavibacteria_BMS3ABIN04_sp002898175	No
bin35	Yes
GCA_002746605.1_Bacteria_Bacteroidota_Ignavibacteria_GCA-2746605_sp002746605	No
GCA_002839805.1_Bacteria_Bacteroidota_Ignavibacteria_PGYT01_sp002839805	No
GCA_002790395.1_Bacteria_Bacteroidota_Ignavibacteria_UM-FILTER-34-10_sp002790395	No
GCA_011525875.1_Bacteria_Bacteroidota_Ignavibacteria_CHB1_sp011525875	No
GCA_002786785.1_Bacteria_Bacteroidota_Ignavibacteria_1-14-2-50-31-20_sp002786785	No
GCA_003233295.1_Bacteria_Bacteroidota_Ignavibacteria_SZUA-22_sp003233295	No
GCA_013151565.1_Bacteria_Bacteroidota_Ignavibacteria_SZUA-22_sp013151565	No
Accession Number of class Bacilli representatives with Bins	Putative OHRB
GCF_002741035.1_Bacteria_Firmicutes_Bacilli_Paenibacillus_C_sp002741035	No
GCF_001730235.1_Bacteria_Firmicutes_Bacilli_Vulcanibacillus_modesticaldus	Yes
bin26	Yes
GCF_001561915.1_Bacteria_Firmicutes_Bacilli_Tepidibacillus_A_decaturensis	No
GCA_002441135.1_Bacteria_Firmicutes_Bacilli_UBA6259_sp002441135	No
GCF_004342885.1_Bacteria_Firmicutes_Bacilli_Tepidibacillus_fermentans	No
GCF_003013475.1_Bacteria_Firmicutes_Bacilli_Brevibacillus_porteri	No
GCA_014646935.1_Bacteria_Firmicutes_Bacilli_Calditerricola_satsumensis	No
GCF_900099925.1_Bacteria_Firmicutes_Bacilli_Aneurinibacillus_thermoaerophilus	No
GCF_001049895.1_Bacteria_Firmicutes_Bacilli_Rubeoparvulum_massiliense	No
GCA_002159075.1_Bacteria_Firmicutes_Bacilli_Bacillus_BB_thermozeamaize	No
GCA_003050565.1_Bacteria_Firmicutes_Bacilli_Brockia_lithotrophica_A	No
GCF_000510645.1_Bacteria_Firmicutes_Bacilli_Thermicanus_aegyptius	No
GCF_000615945.1_Bacteria_Firmicutes_Bacilli_Bacillus_AT_mannanilyticus	No
GCF_000702585.1_Bacteria_Firmicutes_Bacilli_Exiguobacterium_aurantiacum	No
GCF_007725405.1_Bacteria_Firmicutes_Bacilli_Bacillus_H_miscanthi	No
GCF_002563635.1_Bacteria_Firmicutes_Bacilli_Anaerobacillus_A_sp002563635	No
GCF_001375675.1_Bacteria_Firmicutes_Bacilli_Massilibacterium_senegalense	No
GCF_013303125.1_Bacteria_Firmicutes_Bacilli_Calidifontibacillus_sp013303125	No
GCF_001187595.1_Bacteria_Firmicutes_Bacilli_Anoxybacillus_gonensis	No
GCF_003073175.1_Bacteria_Firmicutes_Bacilli_Bacillus_BN_acanthi	No
GCF_000392615.1_Bacteria_Firmicutes_Bacilli_Lysinibacillus_sphaericus_B	No
GCF_900100295.1_Bacteria_Firmicutes_Bacilli_Salimicrobium_halophilum	No
GCF_003946305.1_Bacteria_Firmicutes_Bacilli_Lacticaseibacillus_porcinae	No
GCF_002902385.1_Bacteria_Firmicutes_Bacilli_Staphylococcus_intermedius	No
GCA_002493395.1_Bacteria_Firmicutes_Bacilli_Turicibacter_sp002493395	No
GCA_012513195.1_Bacteria_Firmicutes_Bacilli_JAAZCR01_sp012513195	No
GCA_003864555.1_Bacteria_Firmicutes_Bacilli_BHER01_sp003864555	No
GCA_002329705.1_Bacteria_Firmicutes_Bacilli_UBA1424_sp002329705	No
GCF_003480255.1_Bacteria_Firmicutes_Bacilli_Faecalibacillus_sp003480255	No
GCF_000712185.1_Bacteria_Firmicutes_Bacilli_Mycoplasmopsis_opalescens	No
GCA_902783405.1_Bacteria_Firmicutes_Bacilli_RUG12867_sp902783405	No
GCA_002315915.1_Bacteria_Firmicutes_Bacilli_UBA1737_sp002315915	No
GCF_000687835.1_Bacteria_Firmicutes_Bacilli_Acholeplasma_A_modicum	No
GCA_013332095.1_Bacteria_Firmicutes_Bacilli_MAG-NZ_sp013332095	No
GCF_002285055.1_Bacteria_Firmicutes_Bacilli_Izemopslasma_C_sp002285055	Yes
GCA_002376065.1_Bacteria_Firmicutes_Bacilli_UBA3566_sp002376065	Yes
GCA_000753575.1_Bacteria_Firmicutes_Bacilli_Izemoplasma_B_sp000753575	Yes
GCA_004195325.1_Bacteria_Firmicutes_Bacilli_Izemoplasma_B_sp004195325	Yes
GCF_000755705.1_Bacteria_Firmicutes_Bacilli_Izemoplasma_B_sp000755705	Yes
bin13	Yes
GCA_014023125.1_Bacteria_Firmicutes_Bacilli_Izemoplasma_B_sp014023125	Yes
GCA_007117835.1_Bacteria_Firmicutes_Bacilli_CSBR16-107_sp007117835	Yes
GCA_007116105.1_Bacteria_Firmicutes_Bacilli_CSBR16-87_sp007116105	No
GCA_007123535.1_Bacteria_Firmicutes_Bacilli_CSBR16-87_sp007123535	No
GCA_003559235.1_Bacteria_Firmicutes_Bacilli_PWME01_sp003559235	Yes
GCA_007694145.1_Bacteria_Firmicutes_Bacilli_SKGI01_sp007694145	Yes
GCA_007132145.1_Bacteria_Firmicutes_Bacilli_SLPE01_sp007132145	Yes
GCA_007116245.1_Bacteria_Firmicutes_Bacilli_CSBR16-104_sp007116245	Yes
GCA_007117885.1_Bacteria_Firmicutes_Bacilli_CSBR16-104_sp007117885	Yes
GCA_007131405.1_Bacteria_Firmicutes_Bacilli_SLQR01_sp007131405	Yes
GCA_007123975.1_Bacteria_Firmicutes_Bacilli_SLQR01_sp007123975	Yes
GCA_007132465.1_Bacteria_Firmicutes_Bacilli_SLQR01_sp007132465	Yes
GCA_007116205.1_Bacteria_Firmicutes_Bacilli_SLQR01_sp007116205	Yes
GCA_007117625.1_Bacteria_Firmicutes_Bacilli_SLQR01_sp007117625	Yes
GCA_003551005.1_Bacteria_Firmicutes_Bacilli_T1SED10-81_sp003551005	No
GCA_003553945.1_Bacteria_Firmicutes_Bacilli_T1SED10-81_sp003553945	No
GCA_003552275.1_Bacteria_Firmicutes_Bacilli_T1SED10-81_sp003552275	No
GCA_003568315.1_Bacteria_Firmicutes_Bacilli_T1SED10-81_sp003568315	Yes
GCA_003552925.1_Bacteria_Firmicutes_Bacilli_T1SED10-81_sp003552925	Yes
GCA_003554025.1_Bacteria_Firmicutes_Bacilli_T1SED10-81_sp003554025	Yes
GCA_003551405.1_Bacteria_Firmicutes_Bacilli_B1SED10-225_sp003551405	Yes
GCA_003554735.1_Bacteria_Firmicutes_Bacilli_B1SED10-225_sp003554735	Yes
GCA_003557505.1_Bacteria_Firmicutes_Bacilli_B1SED10-225_sp003557505	Yes
GCA_003555335.1_Bacteria_Firmicutes_Bacilli_B1SED10-225_sp003555335	No
GCA_003558105.1_Bacteria_Firmicutes_Bacilli_B1SED10-225_sp003558105	Yes
GCA_003559585.1_Bacteria_Firmicutes_Bacilli_B1SED10-225_sp003559585	Yes
GCA_007135105.1_Bacteria_Firmicutes_Bacilli_B1SED10-225_sp007135105	Yes
Accession Number of phylum Synergistota representatives with Bins	Putative OHRB
GCA_002432945.1_Bacteria_Synergistota_Synergistia_79-D21_sp002432945	No
GCA_002436015.1_Bacteria_Synergistota_Synergistia_79-D21_sp002436015	No
GCA_000402835.1_Bacteria_Synergistota_Synergistia_79-D21_sp000402835	No
GCA_012517195.1_Bacteria_Synergistota_Synergistia_79-D21_sp012517195	No
GCF_000165795.1_Bacteria_Synergistota_Synergistia_Aminomonas_paucivorans	No
GCF_000024905.1_Bacteria_Synergistota_Synergistia_Thermanaerovibrio_acidaminovorans	No
GCF_000237825.1_Bacteria_Synergistota_Synergistia_Thermanaerovibrio_velox	No
GCF_000712295.1_Bacteria_Synergistota_Synergistia_Synergistes_jonesii	No
GCF_001701045.1_Bacteria_Synergistota_Synergistia_Cloacibacillus_porcorum	No
GCF_002159945.1_Bacteria_Synergistota_Synergistia_An23_sp002159945	No
GCA_900544635.1_Bacteria_Synergistota_Synergistia_An23_sp900544635	No
GCA_900545755.1_Bacteria_Synergistota_Synergistia_An23_sp900545755	No
GCA_012728165.1_Bacteria_Synergistota_Synergistia_JAAYFL01_sp012728165	No
GCA_012728235.1_Bacteria_Synergistota_Synergistia_JAAYFL01_sp012728235	No
GCA_002306075.1_Bacteria_Synergistota_Synergistia_Syner-03_sp002306075	No
GCA_002316795.1_Bacteria_Synergistota_Synergistia_Syner-03_sp002316795	No
GCA_012728505.1_Bacteria_Synergistota_Synergistia_Syner-03_sp012728505	No
GCA_012513245.1_Bacteria_Synergistota_Synergistia_Syner-03_sp012513245	No
GCA_012727545.1_Bacteria_Synergistota_Synergistia_Syner-03_sp012727545	No
GCA_002428495.1_Bacteria_Synergistota_Synergistia_Syner-03_sp002428495	No
GCA_002839185.1_Bacteria_Synergistota_Synergistia_Syner-03_sp002839185	No
bin32	Yes
GCF_000526375.1_Bacteria_Synergistota_Synergistia_Aminiphilus_circumscriptus	No
GCA_002425685.1_Bacteria_Synergistota_Synergistia_Aminiphilus_sp002425685	No
GCF_000233775.1_Bacteria_Synergistota_Synergistia_Thermovirga_lienii	Yes
GCA_003446665.1_Bacteria_Synergistota_Synergistia_UBA1876_sp003446665	No
GCA_002382605.1_Bacteria_Synergistota_Synergistia_UBA2252_sp002382605	No
GCA_002383685.1_Bacteria_Synergistota_Synergistia_UBA4066_sp002383685	Yes
GCA_001509095.1_Bacteria_Synergistota_Synergistia_58-81_sp001509095	No
GCA_012729145.1_Bacteria_Synergistota_Synergistia_58-81_sp012729145	No
GCA_002070395.1_Bacteria_Synergistota_Synergistia_58-81_sp002070395	No
GCA_012523215.1_Bacteria_Synergistota_Synergistia_58-81_sp012523215	No
GCA_001508935.1_Bacteria_Synergistota_Synergistia_54-24_sp001508935	No
GCA_001443005.1_Bacteria_Synergistota_GBS-1_GBS-1_sp001443005	No
GCA_001508835.1_Bacteria_Synergistota_GBS-1_42-11_sp001508835	No
GCA_012518015.1_Bacteria_Synergistota_Synergistia_Acetomicrobium_sp012518015	No
GCF_900129645.1_Bacteria_Synergistota_Synergistia_Acetomicrobium_flavidum	No
GCA_002385485.1_Bacteria_Synergistota_Synergistia_Acetomicrobium_sp002385485	No
GCA_002433005.1_Bacteria_Synergistota_Synergistia_Acetomicrobium_sp002433005	No
GCF_000160455.2_Bacteria_Synergistota_Synergistia_Acetomicrobium_hydrogeniformans	No
GCF_900107215.1_Bacteria_Synergistota_Synergistia_Acetomicrobium_thermoterrenum	No
GCA_002748665.1_Bacteria_Synergistota_Synergistia_Dethiosulfovibrio_peptidovorans_A	No
GCF_000172975.1_Bacteria_Synergistota_Synergistia_Dethiosulfovibrio_peptidovorans	No
GCF_900177735.1_Bacteria_Synergistota_Synergistia_Dethiosulfovibrio_salsuginis	No
GCF_000237805.1_Bacteria_Synergistota_Synergistia_Jonquetella_anthropi	No
GCA_004558205.1_Bacteria_Synergistota_Synergistia_Pyramidobacter_piscolens_A	No
GCF_000177335.1_Bacteria_Synergistota_Synergistia_Pyramidobacter_piscolens	No
GCF_002007215.1_Bacteria_Synergistota_Synergistia_Pyramidobacter_sp002007215	No
GCF_009695745.1_Bacteria_Synergistota_Synergistia_Pyramidobacter_sp009695745	No
bin10	Yes
bin5	Yes
GCF_000526395.1_Bacteria_Synergistota_Synergistia_Aminobacterium_mobile	No
GCF_000025885.1_Bacteria_Synergistota_Synergistia_Aminobacterium_colombiense	No
GCA_002432275.1_Bacteria_Synergistota_Synergistia_Aminobacterium_sp002432275	No
GCA_009783355.1_Bacteria_Synergistota_Synergistia_WRNQ01_sp009783355	No
GCA_009784305.1_Bacteria_Synergistota_Synergistia_WRNQ01_sp009784305	No
GCA_009778055.1_Bacteria_Synergistota_Synergistia_Fretibacterium_sp009778055	No
GCA_012520235.1_Bacteria_Synergistota_Synergistia_Fretibacterium_sp012520235	No
GCA_000210715.1_Bacteria_Synergistota_Synergistia_Fretibacterium_fastidiosum	No
GCF_003860125.1_Bacteria_Synergistota_Synergistia_Fretibacterium_sp003860125	No
GCA_001604435.1_Bacteria_Synergistota_Synergistia_Aminivibrio_sp001604435	No
GCA_002068355.1_Bacteria_Synergistota_Synergistia_Aminivibrio_sp002068355	No
GCA_012521675.1_Bacteria_Synergistota_Synergistia_Aminivibrio_sp012521675	No
GCA_012519165.1_Bacteria_Synergistota_Synergistia_Aminivibrio_sp012519165	No
GCA_012523155.1_Bacteria_Synergistota_Synergistia_Aminivibrio_sp012523155	No
GCF_004366815.1_Bacteria_Synergistota_Synergistia_Aminivibrio_pyruvatiphilus	No
GCA_009929115.1_Bacteria_Synergistota_Synergistia_Aminivibrio_sp009929115	No
Accession Number of phylum Desulfobacterota representatives with Bins	Putative OHRB
GCA_001797675.1_Bacteria_Desulfobacterota_RBG-13-43-22_RBG-13-43-22_sp001797675	No
GCA_016874895.1_Bacteria_Desulfobacterota_Desulfobaccia_Desulfobacca_sp016874895	No
GCA_016208165.1_Bacteria_Desulfobacterota_JACQYL01_JACQYL01_sp016208165	No
GCA_018819925.1_Bacteria_Desulfobacterota_Desulfarculia_SURF-10_sp018819925	No
GCA_018830135.1_Bacteria_Desulfobacterota_Desulfarculia_JAHJTB01_sp018830135	No
GCA_012962595.1_Bacteria_Desulfobacterota_DTXE01_DTXE01_sp012962595	No
GCA_003647435.1_Bacteria_Desulfobacterota_Desulfobacteria_B23-G16_sp003647435	No
GCA_003646935.1_Bacteria_Desulfobacterota_DSM-4660_B25-G16_sp003646935	No
GCA_002899795.1_Bacteria_Desulfobacterota_Syntrophobacteria_BM002_sp002899795	No
GCA_003646715.1_Bacteria_Desulfobacterota_Syntrophobacteria_B119-G9_sp003646715	No
GCA_017881795.1_Bacteria_Desulfobacterota_Syntrophobacteria_JADGQM01_sp017881795	No
GCF_001577525.1_Bacteria_Desulfobacterota_Desulfofervidia_Desulfofervidus_auxilii	No
GCA_013154175.1_Bacteria_Desulfobacterota_Dissulfuribacteria_JAADCZ01_sp013154175	No
GCF_001642325.1_Bacteria_Desulfobacterota_Thermodesulfobacteria_Thermodesulfatator_autotrophicus	No
GCA_007280345.1_Bacteria_Desulfobacterota_QYQD01_QYQD01_sp007280345	No
GCA_015232465.1_Bacteria_Desulfobacterota_Desulfobacteria_Desulfamplus_sp015232465	No
GCA_018817385.1_Bacteria_Desulfobacterota_Desulfobulbia_Desulfocapsa_sp018817385	No
GCA_001750925.1_Bacteria_Desulfobacterota_Desulfobulbia_Desulforhopalus_sp001750925	No
GCA_002352445.1_Bacteria_Desulfobacterota_Desulfobulbia_Desulforhopalus_sp002352445	No
GCA_002733995.1_Bacteria_Desulfobacterota_Desulfobulbia_Desulforhopalus_sp002733995	No
GCF_005116575.1_Bacteria_Desulfobacterota_Desulfobulbia_Desulforhopalus_sp005116575	No
GCF_900104445.1_Bacteria_Desulfobacterota_Desulfobulbia_Desulforhopalus_singaporensis	Yes
bin15	Yes
GCF_016918505.1_Bacteria_Desulfobacterota_Desulfobulbia_Desulforhopalus_vacuolatus	No
GCF_005116645.1_Bacteria_Desulfobacterota_Desulfobulbia_Desulforhopalus_sp005116645	No
GCA_013139415.1_Bacteria_Desulfobacterota_Desulfobulbia_Desulforhopalus_sp013139415	Yes
GCA_011390165.1_Bacteria_Desulfobacterota_Desulfobulbia_Desulforhopalus_sp011390165	No
GCA_000961725.1_Bacteria_Desulfobacterota_Desulfobulbia_Desulforhopalus_sp000961725	No
GCA_001799365.1_Bacteria_Desulfobacterota_Desulfobulbia_Desulforhopalus_sp001799365	No
GCA_903875445.1_Bacteria_Desulfobacterota_Desulfobulbia_Desulforhopalus_sp903875445	No
GCA_011391225.1_Bacteria_Desulfobacterota_Desulfobulbia_Desulforhopalus_sp011391225	No
GCA_018821785.1_Bacteria_Desulfobacterota_Desulfobulbia_Desulforhopalus_sp018821785	No
GCA_011773445.1_Bacteria_Desulfobacterota_BSN033_WVXP01_sp011773445	Yes
GCA_002010915.1_Bacteria_Desulfobacterota_JdFR-97_JdFR-97_sp002010915	Yes
GCA_003646705.1_Bacteria_Desulfobacterota_BSN033_B13-G15_sp003646705	Yes
GCA_016929555.1_Bacteria_Desulfobacterota_Syntrophia_JAFGIO01_sp016929555	No
GCA_016844545.1_Bacteria_Desulfobacterota_JAENJC01_JAENJC01_sp016844545	No
GCA_018819135.1_Bacteria_Desulfobacterota_SM23-61_JAHJQK01_sp018819135	Yes
GCA_015486285.1_Bacteria_Desulfobacterota_DSWW01_S015-6_sp015486285	No
GCA_016183025.1_Bacteria_Desulfobacterota_JACPFL01_JACPFL01_sp016183025	No
GCA_016209225.1_Bacteria_Desulfobacterota_UBA8473_UBA8473_sp016209225	No
GCA_016935335.1_Bacteria_Desulfobacterota_WTBG01_JAFGRE01_sp016935335	Yes
GCA_013139225.1_Bacteria_Desulfobacterota_WTBG01_WTBG01_sp013139225	Yes
GCA_016932595.1_Bacteria_Desulfobacterota_WTBG01_CAIWCT01_sp016932595	No
GCA_015492305.1_Bacteria_Desulfobacterota_GWC2-55-46_S146-80_sp015492305	No
GCA_015492395.1_Bacteria_Desulfobacterota_GWC2-55-46_S146-70_sp015492395	No
GCA_004298725.1_Bacteria_Desulfobacterota_GWC2-55-46_SCQA01_sp004298725	No
GCA_016234925.1_Bacteria_Desulfobacterota_GWC2-55-46_JACRNI01_sp016234925	No
GCA_016931225.1_Bacteria_Desulfobacterota_Zymogenia_JAFGFE01_sp016931225	No
GCA_018433775.1_Bacteria_Desulfobacterota_Desulfomonilia_UBA1062_sp018433775	No
GCA_015222755.1_Bacteria_Desulfobacterota_JADFVX01_JADFVX01_sp015222755	No
GCA_002841765.1_Bacteria_Desulfobacterota_Desulfuromonadia_UBA2197_sp002841765	No
GCA_903875605.1_Bacteria_Desulfobacterota_Desulfuromonadia_JACRCG01_sp903875605	No
Accession Number of phylum Spirochaetota representatives with Bins	Putative OHRB
GCA_016936615.1_Bacteria_Spirochaetota_Spirochaetia_JAFGXN01_sp016936615	No
GCA_003552745.1_Bacteria_Spirochaetota_Spirochaetia_SLAN01_sp003552745	No
GCA_003645645.1_Bacteria_Spirochaetota_Spirochaetia_B32-G16_sp003645645	No
GCA_016930675.1_Bacteria_Spirochaetota_Spirochaetia_JAFGGG01_sp016930675	No
GCA_016342585.1_Bacteria_Spirochaetota_Spirochaetia_JAEINK01_sp016342585	Yes
GCA_016932135.1_Bacteria_Spirochaetota_Spirochaetia_JAFGDJ01_sp016932135	No
GCA_003641695.1_Bacteria_Spirochaetota_Spirochaetia_B11-G9_sp003641695	No
GCF_000378205.1_Bacteria_Spirochaetota_Spirochaetia_Sediminispirochaeta_bajacaliforniensis	No
GCA_007116075.1_Bacteria_Spirochaetota_Spirochaetia_PWKH01_sp007116075	No
GCF_000208385.1_Bacteria_Spirochaetota_Spirochaetia_Sphaerochaeta_A_coccoides	No
GCA_013202335.1_Bacteria_Spirochaetota_Spirochaetia_JABMQR01_sp013202335	No
GCF_900608495.1_Bacteria_Spirochaetota_Spirochaetia_UBA2779_sp900608495	No
GCA_002084805.1_Bacteria_Spirochaetota_Spirochaetia_Oceanispirochaeta_sp002084805	No
GCF_008329965.1_Bacteria_Spirochaetota_Spirochaetia_Oceanispirochaeta_crateris	No
GCA_002408085.1_Bacteria_Spirochaetota_Spirochaetia_Oceanispirochaeta_sp002408085	No
bin30	Yes
GCF_003346715.1_Bacteria_Spirochaetota_Spirochaetia_Oceanispirochaeta_sp003346715	No
GCA_009787695.1_Bacteria_Spirochaetota_Spirochaetia_WQXQ01_sp009787695	No
GCA_013044245.1_Bacteria_Spirochaetota_Spirochaetia_JABEVK01_sp013044245	No
GCF_000426705.1_Bacteria_Spirochaetota_Spirochaetia_Spirochaeta_E_cellobiosiphila	No
GCA_009784515.1_Bacteria_Spirochaetota_Spirochaetia_WRBN01_sp009784515	No
GCA_011524535.1_Bacteria_Spirochaetota_Spirochaetia_WTKD01_sp011524535	No
GCF_900099615.1_Bacteria_Spirochaetota_Spirochaetia_Borreliella_japonica	No
GCA_002070605.1_Bacteria_Spirochaetota_GWE2-31-10_MWDO01_sp002070605	No
GCA_002450905.1_Bacteria_Spirochaetota_UBA6919_UBA6919_sp002450905	No
GCA_016934265.1_Bacteria_Spirochaetota_B62-G9_JAFGTF01_sp016934265	No
GCA_016931325.1_Bacteria_Spirochaetota_JAHITG01_JAFGFC01_sp016931325	No
GCA_002069125.1_Bacteria_Spirochaetota_UBA4802_MVZN01_sp002069125	Yes
GCA_019186965.1_Bacteria_Spirochaetota_Leptospirae_Turneriella_sp019186965	No
GCF_004770105.1_Bacteria_Spirochaetota_Leptospirae_Leptospira_B_andrefontaineae	No
GCA_001829155.1_Bacteria_Spirochaetota_UBA6919_GWB1-36-13_sp001829155	No
GCA_012797605.1_Bacteria_Spirochaetota_JAAYUW01_Exilispira_sp012797605	No
GCA_910588665.1_Bacteria_Spirochaetota_Brachyspirae_Brachyspira_sp910588665	No
GCA_003497555.1_Bacteria_Spirochaetota_UBA12135_UBA12135_sp003497555	No
GCA_017302015.1_Bacteria_Spirochaetota_UBA12135_JAFLEE01_sp017302015	No

## Sheet: Table S4
		>bin.10_BPHDLPJN_01069
		MKRADERDTIFARMRYEKGSPEYEEYYNRRSEKKELDDLLRSMPALCSPGTETYDPLNSP
		IAEANFRFLEDIRPLVEGETSGKRLILDPEVMTRKIKAMAEYYGARMVGIARLGEQHFYS
		RKGRPKEDYGRSIGVPHPFGIVFASPMDMDKINRAPELPVVVESSLSYVRVAIIGMLLSY
		YIRETGYEARNHMDGNYLVVPNRVAQDAGMGEFGRCGMLVTQEYGPAVRFAVVTTDLPLL
		PDKPRKFGLGTFCSICRNCALQCPVQALSEEDDQREWKVESEKCYKYWRTVGTDCSICIR
		ACPFSQGLASGFTGNFDDNPQAVGDIMKKFREISGKRPDPVDPPDWI
		>bin.12_FKMEGLAC_01201
		MHNFIDYFQNRIDLLFLIIGFCISAILFYASIISLVEKEYRAFKVSAVFSVALFAPFLAI
		YLSDFPAKSIVEFIILGCVCIVFIILFFPLRLKLKGGFQVPVEKHDERDIMFSRNELKPK
		SVKYENYYSIHPDKKILDDKFREKPGLLSPMSVMYHPFSFASAHANLEVIEVLKPIVNGS
		VNEQRTMVDAIKISRYVKTWCEKLGAHSVGITELKDYHLYSHKGRGELYGKEIKNRHKYA
		IALTIEMDHEMIQTAPKGSVVMESTQQYLNSGTIAVQLAYFIRNLGYSARAHIDGNYELI
		CPLVARDAGLGEIGRMGLLMTPKLGPRVRIAVVTTDLPLIMDKRRDYSSVIDFCDICKKC
		AEVCPSRSISFNKRENHNGAIRWKINSENCFTYWCTSGTDCGRCMAVCPYAHPNNGLHNF
		IRWGIYNSYLFRRFALYMDNLFYGRKPKSGNFPSWIDI
		>bin.13_LDHNNNPG_00298
		MKKYDERETLFSRVALQKNSKEYKEFYKKNPSTKPMDDLQRGITFRHKLRKSDRFKELFF
		PLTTHNKIYIKNLFDTAENYPVKETRVSIDKDFSANLKEIVKYYGATDVGITTLTDYSFY
		SHLGGVSEHVNKDTYNEKVIPKYKTAIVYTVQMNKEMINRGPMFEELLATEEGYIQVANI
		GSRLTMYLKDLGYKAMFNNSEYYLAPLVPLAYDAGLGEIGMTNHIVTKEYGNNVRLGAVF
		TTLEVDTDKPVDFGLTDFCKRCALCLSNCPSKAISHKTRMVNGRQFYKFDDNRCYDMWLK
		TGTDCGTCISSCPFTQGIDLKKLELITENPDIIDEIMAEHYQKHGRRVYTKHDLDIVKLK
		DDGKND
		>bin.15_DIMEMLFK_02469_TPh_RDase
		MGIIKPTNTSVEKLKGLHLYHTGFSNCSMRVRIALEEKNLDWASHHVDLLKGENLTSEYF
		GINPNAVVPTLVDDGVVIIDSADIIDYLDKKFTPGSLRPESEKDQQLMYDWMYLARDNHL
		SIKTYMYGNVKKGPNMKRTTEQMADYRQKQIFDTALLDFHERFNSNEGFTKEDLEDATAV
		IDGCFRKVDERLKDNDWLAGEHFSLADITWIPQLVILKVANYSFEKYPNLEKWKNVIIQR
		PSFKQGVMAWLPKMKN
		>bin.18_EBAPDLEK_02929
		MKQPASRKLSVPPRNVDEHDVIFARMKLKPGTPDWDEYYSSHPVQAQNDSKARALPGLLS
		ERGTNFHPLNFPAADASFTIIEYLQKSIIHPVSEKRNDLTAAALTKYIKGWTRYLGAHST
		GITELQEYHLYTRRGRGDDKGKPVIRRHKYAVAFTVEMDYENVQAAPGSPALFESSQQYL
		RSANIAIQLTLFLKNLGYDSRAHIDGDYEVICPLVARDAGLGEIGRMGLLMTPRLGPRTR
		IAVVTTNAPLVPDKYRPDHNVIEFCRVCKKCAECCPGNSIPTDDIQEIDGVRRWRIDSDS
		CYRYWCTSGTDCGRCMAVCPFSHRNNLFHNTIRFLIRYSRLVARLAYHADDLFYGRKPKS
		KPPSEWMRLIP
		>bin.1_HDAFJHJM_02647
		MIIIGFLSSQTINLVLFLIGILISGVLFYVSYISIIEKEFRAFKVSFLLSTALFIPFIII
		YLYDFQFKEIISSIFLVLILLFGLILFLPIRPKLKGGFQVPSQKHDERDVMFSRNELKPK
		TENFNLYYSSNPEKKKLDDKFREKPGLLSPITTRYHPFSFAAAHANLEVIEALKPIVNGK
		ISEKKTNVDASKISNYIKTWSKKRGAHSVGITELKDYHLYSFKGRGDLYGKEINNNHKFA
		IAITIEMDHEMIQTAPKGPVVMESTQQYLNSGTIAVQLAYFIRNLGYSARAHIDGNYELI
		CPLVARDAGLGEIGRMGLLMTPELGPRVRIAVVTTDVPLIESKPPNFSSMIDFCGICKKC
		AEVCPSQSISFNERENIESVLRWKINSESCFTYWCTTGTDCGRCMAVCPYSHPNNFMHNF
		IRWGIHNSYIFRRFALKMDDLFYGRKPKYGKIPSWIDN
		>bin.23_EAJMNHEO_02579
		MIISIVASVIFIVSLLFFLPIKGKRYTRGVPVRHIDERDTMFSRNEIKPGEKRFDEYYKL
		RPENKEADDKFRSKPGLLKEGTSYYNKMAFAAAHASFEAVEAFFDLRSKNAGKGQRAKGE
		GQDSGDLTLFIKEWAKKMGAHSVGIAEMKDYHFYTIGGRKERYGKPVANNHKYGIALTVE
		MDYELTMTGPHAPMVMESAREYLNSGMIATQLALTLRNMGYEATSHIDANYDVICPLVAK
		DAGLGEIGRMGLLMTPSLGPRARIAVVTTDAPLLTDTPTHSDSVIDFCTKCKKCAHVCPS
		AAIPLSDRKQHKGGLHWQIDQEACFTYWCQAGTDCGRCMAVCPYSHKSNLLHNFVRWGIS
		NNYFFRRVAVRLDDVFYGKKPKPGYLPDWI
		>bin.24_RDase1_GHPEJDEE_01042
		MFLNEWLLGITAGILFIGLIYAAIVSFYENEVRAARIFLFLLLDPIIAAAFIYFDYPFKL
		EIVWVILGLYWLMAVVLFIPFGNKKGFKNPLPTKRIDERDVMFSRLEIKEGTENFDAYYK
		RRPENKPLDDEFRRRPGLLSPQASMAHPFGFASADASFDTIGALKYEVDGPIAVQKTNAN
		PEDISIYIKNWSKKLGALECGITKLQDYHMYSVGGRGERYNKEYHRKHEFAIAFTVEMDH
		YFMQSAPKAPAIMESAQQYLESGRVAVQVAHFIRRLGYEARAHIDGNYEVVCPLVARDAG
		LGEIGRMGLLMSPKHGPRVRIAVVTTNLPLVIDEAKNEYSVIDFCTKCKKCADACPSQAI
		SFTNQQEIDGIRRWQINQEACFTYWATTGTDCGRCVSVCPYSHPDNFLHNLVRIGLKNSS
		IFRNVALELDDLLYKRKPTSRPLPEWMNVRTN
		>bin.24_RDase2_GHPEJDEE_02962
		MKKTDSDNDPKLRRRDFLKIGTASAIVGAAGLAAMPKNAAAKVVDKETKKVLVTEHDEFP
		NEVRSDYKSIPSWSTVHGHAFFGRQLMAMGVDVDQEALKQGDSFVHDNNYHYEKGKKGWD
		QKAKAVMAGAWALSASGSGPMPGAIGDFGLLSWDNNTDKPPLALMDCNFVQKEKCEFESK
		SEAADVIKRAARLYGADMVGITKRDPRWDYSENFNYVPPLARRIFPLGPEQLQGLMEMGG
		ENIKMAMESHTPDKWKHDIDKTAGFVPKTVIVMLVEMDYEGMSCATSEISSGVVGEGYSR
		MTIVAHQMAVMIRQLGYNAIPCGNDTGMSVPYAIAAGLGEGGRNSHLVTYKYGPRVRICK
		VYTDFDFVEYDKPKTFGVEDFCKNCYLCAEACPSNAISFDKEPTFEPTHKNKDNAYFNAV
		GVKKWYLDAKSCFKQWADGKVDCAYCVAACPYNKPDFWHHNLINKIGAVMPGAAHSVMRE
		MDVLFGYGNVDDPKATDKFFSSKGKSYDGF
		>bin.26_RDase1_KJOHJLOF_00032
		MSVKKESSNLQEDKKQISRRNFMKATGVTAGAIGIASVGSATPALAGEKSESAITNFAVK
		EVDRPPYMDYPFEGADKLERFDQAKEAFASKDIADQYFNGVPSFMAYAINEEKKVNNDIP
		GFTLLDHSLHLASWVSYKACPELFSWEPLGLSTLPAGMSKWEASPEENNNIIKKAAHGLG
		VTGPIGIADLKEQWFYSQEGYGAGAPITFSDEQSNPVQTEEGWIIPKRVNKVIVLLFKMD
		DVMQKYSPSMLSASAAGVGYSVMTEVSCRVAEFIRGLGYTAIPTIDTASLLVPQAIDAGM
		GELGRHGLLINPELGSNLRITTVITDMPIASDKPIKFGAAEFCRTCMKCADKCPSQSISH
		DKEPSYDIKCPSNNPGMKKWYVDTWSCMKFWVDSGLEDCSNCLMVCPYTKPQTWIHDVVK
		AVSSKTTLFNSTFKVLDDTLGYGSTIEENDPSEYWEKK
		>bin.26_RDase2_KJOHJLOF_00036
		MSVKKDNNNLQEDKKQISRRSFLKTTGVTAGAVGIASVSSVTPALAGEKTGSVITDFAVK
		EVDRPPYMDYPYEFDDSKYQRIGEDDTAFDNPELAEKEFGGQPWYFPYYETRARMAMEDI
		PGYTMLDKSLAEAAELSDMVGGNMMSWSPLIADVYLAEQLGKKYTNPEDNNRYVKKAAHV
		YGAGDCGVAAVNEKWFYSTSAGAYLDSYSSVTNQIPVIFTDEYDVPTITEEAKYIPKKMN
		RMIVIVIPMEGEIAKYTPSRLGDTTDALAYSKKVEIPSKLAEFIRGLGYNAIPMGNDMGL
		NIPCAIDAGLGELGRNGLLIHPKYGQLCKLTRVLTDMPISVDKPINFGAAEFCRTCMKCA
		DSCPSDSISREKDPSYEVACPSNNPGMKKWYVNTWSCLTYWCNVNGACMNCMVVCPYSKP
		QTWIHDVVKGVSSKTSIFNSTFRVLDDALGYGKTLEDNEPTEWWEQEGHGTEWLKLK
		>bin.26_RDase3_KJOHJLOF_00271
		METNQDNSNFTRRKFLKGGIAVGAAVGLTGITGNKKSTEQVVQAIGKKEHDEIPLEIDPN
		FKRYDVRNQIFRRIPELMPQWDGPLPGLFGVLDDSTPGNTQLDHAICHGAGAINSDKFEQ
		YTYEKTDYCAENKYNFKSKEEAAKAVKKAAKFFGASLVGITPYDKRWIFDPISVDREGNI
		TETDSDLPFEPKSVIVMAHEIDYKAMATAPSMLEMAGTMLEYSHMAEISYKVAVFVQQLG
		YKTFAAGNNFGLSPAYGVAAGLGEIGRNGILVTQKYGPRVRISKVFTEMELEYDKPITIG
		ITEFCKVCMRCADQCPSSSISHDKEPSMKTYTISNLPGIKKWYINSETCFKYWMICGNDC
		GTCITSCPYSKPDFWHHKLTSAMTGTPVRPFLKYMDELFGYGNTFDEKAAIDFWEKD
		>bin.26_RDase4_KJOHJLOF_00444
		MLNKNIKEQKGISRRNFLKGSTAIAATAGVLATNSNPLTAKASKASMEMIYGKDANPKPG
		QWSILKPEADYGGARVKYVEHNDQWLGSTQIVGEIKKRSFSDRPFYRAYHGDFGEKSKMG
		TISFVPRSPYSGGANAVVKAMGHTDLVDGTPAAEKLPIPDPEQMSMNIKDYAYFLNADEV
		GIGMTPDFAIYSSKLADMKALLEEEPDWNKILAPNDDITAEAYPYCIVISADKHLETFLG
		STGYDQMASPQTNRADMISSTIAVAIAQFIRILGYGARVSHAGREMLIHTPCAIAAGMGE
		QTRVTAAVAHPRYGFRHKVSTILTNIPLAPDKPIEFGAKDFCRVCMKCAEACPAQAISFD
		ADEVEYNGYKRWDFDMETCLKFRTENEEGDCCHQCIKVCPWNSKEDSWFHKAGVFIGSTG
		EVGSKFLVSIDDMFGYGTEIIPKYKWWIDWPELLQIPDRDTWMKQRGFELRS
		>bin.26_RDase5_KJOHJLOF_00750
		MLKKNLDNKEFSRRKLLKGGAVLGATAGLAAIGGGKVTEDVVQAFGQKELDEFPIELSPD
		FKRFDEKNQVFSRTQWDPEMIKLGAQQDDFRNFESGPGYTQKDKAIQDGAWAIPFGFGYG
		YDQPFYEWEGPVFDRKAEFDSKETASKAVKKAAKFYGANLVGICKYEDVEKWVYDPMYAE
		MSGVRHSDSEFPFKPKSVIVMAIEMNYELLKTAPSYLAGASIGKGYADMAITSFHLANFI
		RLLGYKSFAAGNNVSESVPMAIQAGLGELGRNGLLLTREYGPRVRLCKVFTEMELSYDKP
		IEFGGMKFCEVCKRCAEACPSDSIPYDTERNFNTLTFSNHAGMKKWYVNVETCYNFWIES
		DSSCACCISACPYNKPNFWHHTLTSGLTSTPIKPFLKAMDELFGYGHTFDEQAALDYWEK
		D
		>bin.26_RDase6_KJOHJLOF_00770
		MVNTNQDSKDFSRRKFLKGGAILGATAGLSAVTGGKATKEVVQAFGKKELDSFPHEISSD
		FKRFGQNTTFSRHMTGEPIMLKQLDGLPELYSQIDNSKPGYTALDLAFNLGAWSVEDGFA
		TYASYGEPNTPMFTWDLTPIENKYEFTFIEDASKAIKKASKCYGADLVGITPYDEKWVYD
		PMYSIMQQREIYDNEFPFKPKSVIVIALEMDYEGMSTTPSLIGDGVTGVEYSKMAEVSYK
		VSSFINKLGYRAFGAGNDVAESVPYAIAAGLGEQGRQGLLITYEYGPRVRLCKVFTDMEL
		AYDKPIKFGANDFCKVCKKCAYACPSKSISLEDNMTWNGTPEIMSNHEGVFKYYVNVETC
		YVYWNTVGNACGVCITSCPFNKPDFWHHRITTALTATPLKPFLNEMDDLFGYGNIFDEQA
		AIEFWGLESYTK
		>bin.26_RDase7_KJOHJLOF_00772
		MSVRKEEEITKEEKKQISRRDFMKATGVTAGVAGIAAVGSATPALAGEKSESAITNFAVK
		EVDRPPYMDYPFEGADKLERFGDKTVDAFIHPDLATEAFNGMPGIAALTIKEDEKVKKNL
		PGYTLLDHSLQRATWTSYYSAPALWSWESLRGTLPEGVSKWDASPEDNNKYIKKAAHALG
		VNGPVGIADLKEQWVYSCHSWAEGAPPIIFTDEVEQPVQTETEYLIPKSVNKVIVMLAPY
		DLEMQKYTPSRIAASATGINYSVMTETASKMCEFIRGLGYIAIPGVDALSLLVPQAIDAG
		LGELGRHGLLINPELGSNLRITVVFTDMPIAPDKPIKFGAAEFCKTCMKCADMCPSGSIS
		KDKEPSYDIKCPSNNPGMKKWYVNTWSCIKFWVENGGDCGNCIAVCPYSKPQTWIHSVVK
		ATSAKTSLFNSTFKVLDDALGYGSTMEDHNPSEWWEKK
		>bin.26_RDase8_KJOHJLOF_00776
		MLNANQDNKDFSRRKFLKGGLVLGAAAGLSTVAVDKSTEEIAKALGKKELDNFPHEVKSD
		YKRFPDSRNIFGRLGQGDMNLIGKLQGLPGLFGIVDDNKPGFTSIDMSFNLASWASDDDF
		SRLVYDWNFKKPSEYKYEFASKAEATKVVKKAAKFYGADLVGITAYDNKWVYDPCISLVD
		GSELNEKDMPFIPKSVIVMAVEMDYETIVTTPTLLANASVGQGYSEMVEVSNKVSAFINN
		LGYGAFATGNDTALSVPYAIAAGLGEQGRQGLLITYEYGPRVRLCKVFTEMELAYDKPIK
		FGANDFCKVCKKCAYSCPSESISFEDEMTWEGVGYKTISNQEGVKKYYVNVETCYIYWET
		VGCGCDCCVSSCPFNKPDFWHHKLTTAMTGTPLKPFLNEMDDLFGYGNVFDEQACIDFWD
		LDNYLK
		>bin.26_RDase9_KJOHJLOF_00780
		MVNVNQDIKDFSRRKFLKAGLALGAATGLVTVAGGKSSEEVAIAFGKKEQDNFPYEIAPD
		FKRYDNKRTCFMRGLMEPTMMEKLAPLPDLYSVTDNSQPGNTDLDLALQKGGWSISDDFT
		PGAAAGNPNTPLYSWNMVTTEKKYEFASKEDASKAIKRAAKLYGADLVGITAYDEKWVYD
		PLFSFTERRDVYDNEFPFKPKSVIVIAIEMNYEGFSHTPTLLSDATCGFGYSNMAEVNYK
		VSKFINALGYKAFGSGNDTAESVPYAIAAGLGEQGRQGMLITYEYGPRVRLCKVFTEMEL
		AYDKPVKFGANEFCKVCKKCAYSCPSQSISFEDEMTWKAENPSMSNHEGVLKYYVNVESC
		YVYWLTVSNACGVCITACPFNKPDFWHHRITTALTATPLKPFLNEMDDLFGYGNVFDEQG
		CINYWGLESYTK
		>bin.26_RDase10_KJOHJLOF_00782
		MVNTSHNSKDFSRRKFIKGGVALGAVAGLSSIAGGKEIEDVVQAFRQKELDEFPIELSPD
		FKRYDEKNTVFSRKLWDNEIIKLGHINNNRNFDSGPGFNQKDKAFQQSGWSIAINFGYTY
		GSPMYRWEGPVAERKAEFESKEEASKAVKKVAKFFGANLVGISKYEDVEKWVYDPMHNEV
		YGERHDESEFPFKPKSVIVMAIEMDYDVMKTAPTYLTTAAIGKGYSDMAIISFQLANFIR
		GLGYKSFAAGNNVSESVPMAIQAGLGELGRNGLLLTREYGPRVRLCKVFTEMELAYDKPI
		EFGGMKFCEVCKRCAEACPSESIPYDTERSFNTLTESNHAGMKKWYVNVETCYNFWIESD
		TSCGICISVCPYNKPNFWHHSITSGMTSTPIRPFLKYMDELFGYGKTFNEQAALDYWEKD
		>bin.26_RDase11_KJOHJLOF_00784
		MVMVNQDSKDYSRRRFLKGGIILGAATGLSTIIGSKETKEVVQAFGKKELNEFPIELNSD
		FKQYAGKNTVFSRMLWDPKMKDVMFGIVNSGKEMGTRQGFKQYEKALDTACWSVNNDFAG
		MSILGEPNTPMYTWEGPVAKTKAEFNSKEEATKIVKRSAKFLGADLVGIAKYEDVEKWLY
		DPIYNPMTGEEIASEFPFEPKSVIVMAFEMDYDSMKTAPSYISGAAVGKGYSNMAHTGYS
		VATFVRQLGYKSFAAGNDIAESIPLAIQAGLGELGRNGLLLTQEYGPRVRIAKVFTEMEL
		VYDKPIEFGGMKFCEVCKRCAEACPSKSIPLDTERNFNTITFSNHAGMKKWYVNVETCAK
		YWGESDTDCAVCIAVCPYNKPDFWHHTITSGLTSTPIKPFLKAMDELFGYGHVFDEQAAV
		DFWEKD
		>bin.26_RDase12_KJOHJLOF_00786
		MVNASQDSKDFSRRRFLKGGVTLGAVAGLTAVTGGKTTEEVVQAFGKKELDEFPIELSSD
		FKRYGEKYTVFNRKLWDSTMNPEYEKDGRNLGSRPGYNQVDMALDKAGWAVDWDLGFVMG
		FPLYPWEGEVAETKAKFGSKEAASKAIKKAAKFLGADLVGITAYDEKWVYDPLFSEFEAK
		EYHDTEFPFKPKSVIVMAIEMDYDLIKAAPSYLSNAAVGKGYSNMATLSFSVAKFVRSLG
		YKAFGNGNDISESVPHAIAAGLGELGRHGLLLTQEYGPRVRLCKVFTEMELAYDKPIDFG
		GMKFCEVCKRCAEACPSDSIPFDTERSFTTITKSNHSGMKKWYVNVETCHEFWIESDSSC
		ACCIAACPYNKPNFWHHILTSGLTSTPIKPFLKAMDELFGYGHTFDEQVCIDFWEKD
		>bin.26_RDase13_KJOHJLOF_00790
		MVNINQDNKGFSRRKLLKGGLALGAAAGLSTVAGGKTTNEVVQAFGKKELDEFPVELNSD
		FKRYDQKNTVFMRIAWDDTLGMGWDYEDNLGSRPGCSREDNALSVAGWSIENDFASFSAA
		GEPKTPLYAWEGPVREPKVEYTSKKEASKTIKKAAKFLGADLVGITPFDEKWTYESLFSY
		AEGEVAPDFPFKPKSVIVMAIEMKYDAMKAAPSYLSDAAIGQGYSKMATTAYSVATFVRQ
		LGYKAFGSGNDIAENVPYAIAAGLGELGRHGLLLTQEYGPRIRLCKVFTEMELEYDKPIK
		FGGMKFCEVCKRCAEACPSQSIPFDTERNFNTITKSNHSGMKKWYVNVESCFKFWLESET
		DCAACIASCPYNKPNFWHHTITSSLTSTPLKPFLKSMDELFGYGHVYDGQAALDFWEKD
		>bin.26_RDase14_KJOHJLOF_00794
		MVEVNQDSKDFSRRKFLKGGAVLGAAAGLSTVVGGNATKDVVQAFGVKELDEFPVEINSD
		FERFNCKNTVFNRMFWDESVGFIISGESKRGTAEGFNQYDAALSGASWSVHDDFTGGSMF
		GVPNTQGFSWEGEVAETKAEFKNKEQATKIVKKAAKFLGADLVGICKYDDVEKWTYSSCY
		NFMTNEDIAPDFPFRPKSVIVMAVEMSYDATKTAPSQLGGAATGLGYSRMTFTAHMVTSY
		IRQLGHKAFGAGNDVAESVPLAIQAGLGELGRNGLLLTKEYGPRVRLCKVFTEMELNYDK
		PIEFGGMKFCEVCKRCAEGCPSKSIPMDTERNFKTITMSNQAGVKKWYVNVETCLKYWGD
		SDTDCSVCIAVCPYNKPHFWHHTLTSGLTSTPIKPFLKAMDELFGYGHLFDEQAALDFWE
		KD
		>bin.26_RDase15_KJOHJLOF_00797
		MKNTNQENKNLSRRKFLKGGIALGAVAGLSSVAGGKTTKEVVQAFGKKELDEFPVELSSD
		FKRYDQKNTVFARIAWDETLGIDWSYEDKAGSRPGFNRVDDALKTAAWSVENGFAPESKN
		GEPKTPLYAWEGEVAETKAEFTNKEEASKAVKKAAKFLGADLVGITPYDEKWTYESLFSY
		AEGGPIPPDFPFKPKSVIVMAVEMDYDATKASPSYLGGAATGRGYSNMATTAYSVATFVR
		QLGYKSFGCGNDIAESVPLAIAAGLGELGRHGLLLTQEYGPRVRLCKVLTEMELAYDKPI
		EFGGMKFCEVCKRCAEACPSKSIPLDTERSFKTITKSNHSGMKKWYVNVETCFKYWIKSD
		TSCSVCIAACPYNKPDFWHHNLTSAMTSTPIKPFLKAMDELFGYGHTFDDQAGIDFWEKD
		>bin.26_RDase16_KJOHJLOF_00801
		MVEANQVNTDFTRRKFLKGGALLATTLGLSTVAGGKSAEKVVEAIGKKELDSFPYEIATD
		FKRFDNNRTVFLRAYGPRKDPAMADQLVGLPSRFGPGDASRIGYTNLDRALNVGASAVSD
		NFSDGADIGQPNTPMYTWDKKPSENDFRYEFGSKEDASKAIKKAAKFYGADLVGITAYDE
		RWVYDPLFTNWGEDEDGNLEDICDTDFPFKPKSVIVMAVEMDYELVSTNPTRLGVAGASL
		GYSKMAELSYKVLTFVNELGYKAFGSGNDTAESVPYAIAAGLGEQGRQGLLITYEYGPRV
		RLCKVFTEMDLAYDKPVKFGANQFCQVCKKCAHSCPSQSISLEDEMTWKGETDTPSNHTG
		VLKYYVNVETCYLYWSKAGSDCSICITSCPFNKPDFWHHRITTAMTGTPLKPFLNEMDDL
		FGYGNTFDEQACIDFWDLDRYTK
		>bin.26_RDase17_KJOHJLOF_00804
		MVKVNQTNTDCTRRKFLKGGALLATTLGLSTVTGVKSTEKVVKAFGKKEQEGFPYEIATD
		FKRYDQNRTVFMRVYGAKGGDTTIAERIANFPNYFALPGDDSRPGFTNLDAALKDGAAAV
		VRDFAGGSDIGEPNTPMYTWEEKPREDDEFRYKFGSKEDASQAIKKAAKFYGASLVGITA
		YDEKWVYNPLYTIKDEEGNLKDILDTDFPFKPKSVIVIAVEMDYEGISTAPSPLGNAAVM
		LGYSKMPEVTHKLSTFIRRLGYNAFGAGNDVAESIPYAIAAGLGEEGRNGLLITYEYGPR
		VRLCKVFTDMELACDKPIKFGANQFCKVCKKCAHSCPSQSISLEDEMTWQGETEVISNHT
		GVLKYYINPETCYIYWKEIGNDCAVCITSCPFNKPDFWHHRLTTALTATPLKPFLNEMDD
		LFGYGNVFDEQACIDFWDLDYYTK
		>bin.26_RDase18_KJOHJLOF_00809
		MERINQNNKDFSRRKFLKGGVALGAAAGISTVVGGKATEEVVQAIGKKELAEFPVELSPD
		FKRFDQKNIVFARMAWDSAYRERYSRNDLLGTRPGYTQTDFALKTAAWSVENGFASQSKN
		GQPNTPLYAWEGEIAETKAEFASKEEASRAIKKAAKFLGADLVGITEYDEKWVYDSLFSY
		TEGSIPPDFPFKPKSVIVMAVEMDYDATKASPSYLGGAATGRGYSNMATTAYSVATFVRQ
		LGYKSFGAGNDIAESVPLAIAAGIGELGRHGLLLTQEYGPRVRLCKVFTEMELAYDKPTE
		FGGMKFCEVCKRCAEACPSDSIPFDTERSFTTITDSNHSGMKKWYVNVETCFLFWGESNS
		SCSACIASCPYNKPNFWHHRLTSAMTSTPIKPFLKAMDELFGYGHTFDDQAALDFWEKD
		>bin.26_RDase19_KJOHJLOF_00812
		MSEKKEDMNLKEKKQSFSRRNFLKATGVTAGAVGIASVSASTPALAGEESNSAITNFAVK
		EVDRPPYMDYPMEFDDNKFQRMDSAQIAFQNQDLNDQEFGGKPWYIPYSQKRAEKVLDNV
		PGWTLMDQSMAAAAETTSTTCGNLLFSWNSIGATDVGLAEKVGKIYTNPEDNNRYIKKAA
		SIFGAGDTGVAELNEKWFYSKDSGVPIIFSDTHDVPEVTEEAKYIPKKMNRIIAMTIPLE
		GEIAKYTPSRLGSVTDNLGYSRMPETAGKLAEFIRGIGYNAIAMGNDTAFSIPCALDAGL
		GELGRNGLLISPKFGILCKVCKVATDMPLAIDKPINFGAAEFCRSCMKCADSCPSNSISR
		EKDPSYEVQCPSNNPGVKKWYVNTWTCLKFWTENGGGCMMCQTSCPYSKPQTWIHDVVKG
		ISSRTSIFNSTFRFLDDTLGYGTTLEDNDPTEWWAQEGLLKEWQNLK
		>bin.26_RDase20_KJOHJLOF_00816
		MNVNKDDKNQQEVKNQFSRRDFMKATGVTAGVVGVASVSASTPALAGEKSDSAITNFAVK
		EVDQPSYMNFPFEFDDNKFQRMDSMYNAFGHPDLAEQEFGGNPWYIPYSQVKSQKALDDV
		PGWTLLDQALTNAAGITSDVFSSSLFTWSPISANVDLAKNIGKIYTNPEDNNRYVKRAAA
		VFGAGDTGVAELNEKWFYSKYNGVPIIFSDEYDEPTVTEEAKYIPKKMNRMVVMTIPMEG
		EIVKYTPSRLGSVTDNLGYSKMPETASKVADFIRGLGYNAIAMGNDHCLSVPCAIDAGLG
		ELGRTGTLISPKFGLLCKIIKIATDMPLAVDKPINFGAAEFCRTCMKCADSCPSNSISRE
		KEPSYDVACPSNNPGVKKWYVNTWTCLTFWTENGGGCNNCLAACPYSKPQTWIHDVVKGV
		SSRTTIFNSTFRILDDTLGYGSTLEENDPTKWWDEEGRPKEWLNLK
		>bin.26_RDase21_KJOHJLOF_00857
		MGENKEGLSRRKFIKGGALLGATVGLSAAVGNTPLSKSTGNLAKAIGVKQLDEIPLEIDM
		SKFERFDGHKMSIFVRGAFDPEYSQTIQDLPRLFGVCDNSRPGYTQLDYAFNNGAVSIIN
		RFPTMYGYDDVRPFDIKYEFASKEAATKAIKRAAKYFGADLVGITPYDERWMFVDYTPMP
		FETKSVIVMAVEMDYLGISTAPSTLTEGVVQAHYSELMEMSFKLSNFIKGLGYDACALGH
		FDSLHVPYAVAAGIGELGRNGICVTYEYGPRVRLIEVFTDFDFVNYDKPISFGAWEFCQV
		CKKCAMNCPSESISMDDEPSWEVPTVSAIPGVKRFTLDAETCYEYWNTIGNGCAACITTC
		PYNKPDFWHHRLTTALTATPLKPFLNEMDDLFGYGDMYSEQARIDFWNFED
		>bin.26_RDase22_KJOHJLOF_01112
		MGENKEVLSRRNFLKGGALLGATAGLATVTCGNTFKESSSNVAKAIGVKQLDKIPLEIDM
		SKFEKFSGMNMIFARRHMDSDYSKIIDETPELFNVIDNTRPGYTQLDWAFNCGSGSIGTQ
		FPETYGYSDKVRPFDVKYQFASKEVATKAIKRAANFYGAALVGITPFDERWMFKEFQGFP
		FEPKSVVVMAVEMDYLGISTAPSTLTEGVVQFHYSQLREMSFKFSNFIKGLGYDGCSIGH
		FDTLHVPYAVAAGLGELGRNGILITYEYGPRVRLIEVFTNLDCVNYDKPISFGAWDFCHV
		CKKCAMNCPSESISMDDEPSWEVPTKSAMPGVKRYTLDAETCHTYWNSIGNGCAACITTC
		PYNKPDFWHHRLTTALTATPLKPFLNEMDDLFGYGDMYSEKARIDFWNYEG
		>bin.26_RDase23_KJOHJLOF_01116
		MVKNNEKSKSNFSRRKFLQGGALLGATAGLATVTGNTTFKESTSNVAKAIGVKQLDEIPL
		EMNDDFKPFSFDQFIFFRGMMDPNYSPIIQKQPGLNNIIDNSRVGYTQLDWALERGSELP
		MSIIDFYKYDDKPPFEQKYPFTSKETATKAIKRACKFYGASLVGITPYDKRWLFHPVNET
		FNKISPKSVIVMAFEMDYLGMSTAPSTLAEAVVQKTYCNMAEDSLKVVQFIRSLGYNAWN
		PGHTGDLHVPYAVAAGLGELGRNGILVTYEYGPRVRLITVFTDFDYVNYDKPVSFGAMEF
		CKVCKKCATYCPSESITLDAEPSFNVPTKSSMPGIKRFALNSETCYEYWCSIANGCGACI
		TVCPYNKPDFWHHRITTALTATPLKPFLNEMDDLFGYGDLFSEQACINFWDYEK
		>bin.26_RDase24_KJOHJLOF_01120
		MEEVINNKKGMSRRNFIKGGAMLGATVGLSTAIGSKTINESTANVAKAIGVKQLDEIPLE
		IDMSKFKRFKGTNMIFLRGVTDSDYAPIVQKNPGLFGVIDNTRPGYTQVDYAFNNGAVSI
		INRFPTMYGYDDVPPFDVKYEFASKEAATKTIKRAAKYYGASLVGITPFDERWMSEEYPP
		FTFEPKSVIVMAVEMDYLGISTAPSTLTEGCVQFAYSKLMEMSFKTVNFMKGLGYDACCL
		GHFTGPLHVPFAVAAGIGELGRNGICITYDYGPRVRLIEVFTEYDFVNYDKPVSFGAWEF
		CQVCKKCATNCPSESISLDDEPSWDVPTKSAIPGIKRYTLNAETCYEYWSTIGNGCAACI
		TTCPYNKPDFWHHRLTTALTSTPLKPFLNEMDDLFGYGDMYNEQARIDFWNYEG
		>bin.26_RDase25_KJOHJLOF_01124
		MKEVNETKKRVSRRKFLKGGALIGATVGLSTSLGNTTLSKSTENVAKAIGVKQLDEIPLE
		FDESTFKRFSGMNMIFPRGMFDPNYAPSIAATPGLNNVIKNDTPGYTQVDWAFMMGAESI
		INRFPQMYGYDDVPPFKVKYDFASKEAATKTIKRAAKVYGASLVGITPFDERWMFQEFEG
		FPFEPKSVVVIAVEMDYLGMSTTPSTLAEGVVQMGYSLLEESSFKTVNFIKSLGYDACAI
		GHFGSLHVPYAVAAGLGELGRNGILVTYEYGPRVRLVEVFTEFDFVNYDKPISFGCWEFC
		QVCKKCATYCPSKSISLDDDPAWEVPTVSSMPGIKRFTLNAETCYEYWSSIGNGCGTCIT
		TCPYNKPDFWHHRITTALTATPLKPFLNEMDDLFGYGDIFSEQACVDFWNYEA
		>bin.26_RDase26_KJOHJLOF_01128
		MVKKVDSSDNKFSRRRFLKGGAILGAIAGLATVASNTTVKESTANVAKAIGVKQLDEIPL
		EMNEDFRPFNFEQFIFLRGMMDSEYSPRILPLPGINNIIDNSRPGYTQLDWALGRGTEIT
		QKKMDGYKYDSTPLFEHKYKFASKEAASKAIKRACKFYGADLVGITPYDKKWMFNPINKN
		FNDLKPKSAIVMAFEMEYLPLTTAPAWIAGAECGNVYSIMVESSLKVVHFLRSLGYKAWN
		PDHIFDLHVPYAVAAGLGELGRNGILVTYEYGPRVRLITVFTDLDYMEYDKPISFGAWEF
		CQVCKKCAQYCPSKSITLDDEPSFNGGTKSSMPGIKRFSLNNETCYEYWNSSGDGCGVCI
		TACPYNKPDFWDYED
		>bin.26_RDase27_KJOHJLOF_01132
		MVKKDKDNNDGFSRRKFLKGGAALGATAGLATVTSNNTFKESSSNIAKAIGVKQLDEIPL
		EMNEDFRPFNFTQFIFGRGAMDPEYSPRILSLPGMNNIVDNSRPGYTQLDWAFGRGAEIT
		QKVMDGYRYDATPPFEQKYKFSSKEAASKAIKRACKAYGASLVGITPYDERWMFHPINQN
		FNDLKPKSVIVMAFEMDYLGVSTAPAVLTEGICQTIYSKMVESSLKVTYFMRSLGHKAWN
		PDHIIDLHVPYAVAAGLGELGRNGILVTYEYGPRVRLITVFTDFEDVVYDKPISFGCWQF
		CQVCKKCAQYCPSGSITLDDEPSFDVSTVSNMPGIKRFMLNSETCYEYWNSLGAGCAACI
		ATCPYNKPDFWHHRITTALTATPLKPFLNEMDDLFGYGDIFSDQACIDFWNYEG
		>bin.26_RDase28_KJOHJLOF_01135
		MKEKVKGISRRNFIKGGALLGATVGLSTTIGNERLSKSTENVAKAIGVRQLDEIPLEFDE
		SKFERFSMMNMIFLRGMMDPDYSKIVADLPGLGGVLDNTRPGETQLDYAFNNGATSVTTH
		FGEMYGYHEAPSFPTKYNFASREAATQAIKRASIFFGASKVGITPFDERWMFKEFEGFPF
		EPKSVIVIAVEMDYLGISTAPSTLTEGVVQKGYSTLMETSFKISNFMKGLGYDACSLGHF
		NVLHVPYAVAAGLGELGRNGILLTYEYGPRVRLVEVFTDFDFVNYDNPISFGAWEFCQVC
		KKCAENCPSESITMDDEPSWEVPTKSSMPGIKRFALDAETCHTYWSTIGNGCAACITTCP
		YNKPDFWHHRLTTALTATPLKPFLNEMDDLFGYGDMYSEQARIDFWSYEG
		>bin.26_RDase29_KJOHJLOF_01161
		MTSINEKSNNFSRRNFIKGGAILGAAVGISAFSSEKISENLAKAVGVKELENFPHEIADD
		YERYDQRRLVFTRIMLGDEKILDLIKDVNFPGWDDSKPGYTPLDHALMVGSASVNTTFAT
		NSHSANCNTPLYTWNEKPSEKKYEFASKKDATKAIKRAAKFYGASLVGITAYDEKWVYDP
		IIKFDDDIQVLSDSDFPFKPKSVIVMAFEMDYEGMSTAPSAIEEATTMLIYSKMAEVNYK
		LSTFIRSLGYKAFGAGNDTAMSVPYAIAAGLGEQGRNGLLLTYEYGPRIRLCKVFTEMDL
		EFDKPIEFGANKFCQVCKKCAYTCPSQSISTEDKMTWSGVGYETISNQTGVKKYYLNVDT
		CFKYWLSVSNDCGCCVASCPFNKPDFWHHRITTALTSTPLKPFLNEMDDIFGYGDVFDEQ
		AARNFWDFDSYAN
		>bin.26_RDase30_KJOHJLOF_01326
		MERKDDKQEETKRTISRRNFLKSTGVAGLAVGTVAAGSMAKPKSVFAGEDTGRALLNLTI
		KEVDEPPYMSYPYEGAENIERFDEGLTSFNHPESVAGFMKAMKANPEGAKITNLKSKDPI
		PGYSLVDYALNEGSSVTDKGEMHKLLYSWDPIGSADLKKFDVIEKWNGTPEENNKIIKKA
		AKFYGAGQTGVTQVNEKWFYSKSCRDSLKGIPYIFSDQHDKTLVTDEAIYIPKSYKTLIV
		MVIPMDEDLMAYSPSVLSACAPGEGYDKMAETSGKLAEFIRGLGYNAMPLGNGGGATAPM
		AIDAGLGELGRHGLLINPVYGSWIRTFKVLTDLPSTYDKPINFGAAEFCVTCMKCAESCP
		TKSISFDKEPSYEIACGSNNPGMKKWYIMGWNCIEFWASQGFAPCSNCAAVCPYNKPQTW
		IHDLVKAVSAKTPIFNSTFKKLDDTLGYGDTLDNSNPGDFWDNK
		>bin.26_RDase31_KJOHJLOF_01515
		MANKKNDDKNISRRKFLQGGAVLGGVIGLSGISPISGKKATEELAMAIGKKELDEFPHEI
		APDFKRFDGRNSTLLRRDPEYLEKLEGLPGLMHVTDDTKPGYTSLDSSLMRSAWSSHFDF
		KNMVYDWNFKKPSSNQYEFATKEDATIAMKRAAKFFGSDLVGIAQYDEKWMYDPIWSLGG
		GFTVFNDEEMPFMPKSVIVMAVEMDYEGMSAAPSNLTEAEVGRNYSRLVEITNKLTSFIT
		GLGYGAFSAGNDKALSVPYAIAAGLGEQGRNSILITYEYGPRVRLCKVFTEMELVYDKPI
		EFGANKFCQVCKKCAETCPSQSIGYEDEMTWEPKNPSISSHTGVHKYYVNLETCHEYWCT
		VGNGCGVCITSCPFNKPDFWHHKLTTALTATPLKPFLNEMDSLFGYGNVFDEQVCIDFWG
		LENYTKQ
		>bin.26_RDase32_KJOHJLOF_01614
		MKNNKERSNVSRRDFLKATGAVAGTVGVASVVKATPVLAEEKYSGIVDFAVKEVDEYPGN
		CYPYADSDKLERFPEFLNGFNSTELVKQEFSEVGHWFPATLMNADQKIMSNEPGSSRVDF
		ALMNAAWSPQYVGTRSWEPVGAADLRRVEALGKFDEGEDKNKQYVKKAAYFFGAGDVGVA
		KVNEKWFYSHTGMGKPITFYDNLDLPIETEEEVKIPKRLENVIVILVPMEGSMMGYAPSA
		LGNAAVTRGYGDMSDQLLRVSEFIRELGYTAMPMANEIALSIPMAIDAGLGELGRHGVII
		NPMYGSAFRLCKILTDMPLSADKPINFGAAEFCRTCMKCAEMCPSQSISYDKDPTYEVKC
		GSNNPGMKKWYLNAWTCLKYWAEIGAGCTICAGVCTYTKPQTWIHDVVKGISSVTPVFNG
		TFTKLDNALGYGKTLEDQDPIAWWNKEGKPEEWPSGK
		>bin.26_RDase33_KJOHJLOF_01624
		MAVEMDYLGISTAPSTLTEGVVQSAYSKLMEMSFKMSNFIKGLGYDGCSIGHRGVLHVPY
		AVAAGIGELGRNGITITYEYGPRVRLITVFTDFDYVNYDKPVSFGAWEFCQVCKKCAMNC
		PSESITMDDEPSWDVPTISAMPGIKRFTLNAETCHTYWNSIGNGCAACITSCPYNKPDFW
		HHRLTTALTATPLKPFLNEMDDLFGYGDMYSEQARIDFWNFEV
		>bin.26_RDase34_KJOHJLOF_01632
		MTKKNEEKGNLSRRSFLKASSAVGAGAAVVGYTSMNQPLKTGTAYASGMYTKEHDDFPLE
		LSADFEGYDQHNTIFMRARAGDEIIIDDFMTFVKKDAGIIPPTGEIGYQEIDVALTAAGW
		SVENEFTGNSSSGKANHGLYAWEGEINERKVTFESPEEATKTVKRAAQFLGADLVGIAPY
		DERWVYNTFYDNENGVDVLPNLPFTPKYVISMAFEMDYDAFKTAPSLIGSAAAGSMYSNM
		AVTAHKVATFVRRIGYQAIPSGNDTGMSIPIAISAGLGELSRAGILITEKYGPRVRLCKV
		FTDLELKPDKPITFGVEEFCKVCMKCADNCPSGAITKDAEPSYKVPTISNIKGVKKWTID
		SEKCVKYWGQNGGDCGNCIGACPYNKLDEWQHNFAKLATVTPGLKTFAREFDELFGYGKT
		FNEKAMKEFWEYKEK
		>bin.26_RDase35_KJOHJLOF_01653
		MTENSNNKKISRRKFIEGGATIGALAALSGITNKKDVESVAKAIGKKELDEFPLRIDENR
		FKRFGYNDIAFKHPELAEGLPGLFHVIDDSRPGYTSLDHALAMGSRSIRDNKHYAFDLKT
		SEKKYEFASKEDATKAVKKAAKFYGASLVGITHYDEKWNYDPIYIHRVTKEVYGDEDLPF
		KPKSVIVMAIEMNYEGMATAPSTLQMATTMLGYSKMEEVSYKLATFLCNLGYKSFAQGND
		FALSVPYAIAAGLGEIGRQGLLITYEYGPRVRIVKVFTEMDLNYDKPISFGATAFCRVCK
		KCAEYCPSKSISLEDDMTWEGGKPTNTVGIEKYYVDTETCYIHWNKIGNDCGVCITACPF
		NKPDFWHHKVTTALTGTPLKPFLNEMDDLFGYGDVFNDKSSTDFWGIEKYTF
		>bin.26_RDase36_KJOHJLOF_02096
		MSKKKELTNKNNVSRRKFLQGSAILGAAVGLSSLAGGKSSKEVAKAFGKKELDQFPHEIS
		PDFKRFGQTTTFVRAAIGDPSMVEQLVGLPGLYNEFDDSQPGYTSLDLAFNSGGWAIENN
		FSPGSAGGNPNTPLYSWELKPNKHKYVFASKEDASKAIKKAAKLYGADLVGITAYDEKWV
		YDPLFSFMEQREIYDSEFPFKPKSVVVMAIEMDYEGFTSAPATLGDAVAGIGYSKMAESS
		FKLSTFINELGYKAFGAGNDTAESVPYAIAAGLGEQGRQGILITYEYGPRVRLCKVFTEM
		DLAYDKPIKFGANDFCKVCKKCADCCPSQSISFEDDMTWKGSPKIISNHEGVLKYYVNVE
		SCYVYWNTIGNGCGVCITACPFNKPDFWHHKLTTALTSTPLKPFLNEMDDLFGYGNIFDE
		QAAFDFWGLDSYVK
		>bin.26_RDase37_KJOHJLOF_02099
		MSNMRSNGSKNSVSRRKFLQGGAILSAAVGLTSLTGGKATEQVVEAFGKKELEAFPHEIA
		TDFKRYNVNRTTFLRKDPDMRDQLVGLPGMNKVIDDSRPGYTNLDRAFNAGAAAIVGDFS
		IGSKIGRPNSSMYTWDKKPIDSEFKYEFCSKEDASKAIKKAAKFYGASLVGITAYDEKWV
		YDPIFTIKDEDGNPKDICDTDFPFKPKSVVVLAIEMDYEVTTANPSSLGIAATRLAYSQM
		CEVNYKVATFIRQLGYNAFGCGNDTAMSVPYAIAAGLGEQGRQGLLLTYEYGPRVRLTKV
		FTEMDLAYDKPVEFGANKFCQVCKKCAYSCPSESISLQDEMTWKAENYSISNHEVALKYY
		VNVETCYVYWQTCGNGCAVCITSCPFNKPDFWHHRITTALTATPLKPFLNEMDDLFGYGN
		VFDEQVCIDFWDLDTYTK
		>bin.26_RDase38_KJOHJLOF_02104
		MTNKKSKEVLNDVSRRKFLQGGAVLGAAVGLSAISGNKEVSEEVAKAIGKKELDGFPHEI
		APDFKRFDASNCTFDRKDPEFQSRLKGLPGIYNVIDDTQPGYTTIDYNLAKGGRAITSDF
		SSVAFNMSHHIPNENKYEFASKEDATKVIKKAAKYYGASLVGITPYDETWMYKPITSFGS
		DGYFVNDEDLPFKPKSVIVMAIEYDYKMVQLAPSTLTETEMGKNYSTMLEITHKLSAMIN
		SLGYRAFSAENDKALSVPYAIAAGLGEQGRQGILITYEYGPRVGLCKVFTEMELNYDKPI
		EFGANKFCQVCKKCAESCPSQSISFKDEMTWGGEVPSISNIAGVHKYYVDVESCYVYWST
		IGNGCCCCIAACPFNKPDFWHHRITTALTATPLKPFLNEMDSLFGYGNIFDEKACSDFWD
		LDVYIK
		>bin.26_RDase39_KJOHJLOF_02109
		MTNKNSNLSKNNVSRRKFLKGGAILGATVGLSSLTGGKATEQIVEAFGKKQLDEFPVEMS
		SDFKRFDQKNTVFNRYGWDSSLGLKRVKFFKMDTQPGYLQKDSALDIAAWSVENGFAINS
		KYGTPKSPLYAWEGPVVENKASFESKEEASKVIKKAAKFLGADLVGITEYDEKWVYDPLY
		SVVEGEIAPDFPFKPKSVIVMAIEMDYDSTKTSPSYLGNASTGLGYSNMATTAYSVATYL
		RQLGYKAFGCGNDVSESVPQAIAAGLGELGRNGLLLTQEYGPRVRLCKVFTEMELAYDKP
		TEFGGMKFCEVCKRCADACPSESIPFDTERNFNTKTISNQPGMKKWYVNVESCFGFWCDS
		DSSCSVCIAACPYNKPNFWHHRLTSAMTSTPIKPFLKSMDELFGYGHTFDEQAAIDFWER
		D
		>bin.26_RDase40_KJOHJLOF_02112
		MNKNEETNKLSRRNFIKLSTVAGVGTAIGGVSILNDPKKSTAYAFDFMVKEHDDIPLEIS
		PDIKQFDQKYSVFIRGLWDEKIIEHAKKYFPVSSMYVPSPIKQPGWEQVDNALSYAAWAV
		HIKEFGSKTTDTVANTGLYSWEDRINENKVIFETPQKAAKTVKKAAKSLGADLVGIAPYD
		ERWMYSDTIDAKTGESVPIELPFEPKSVIAMAVEMDYDVLKASPSALADTATGYGYSRMA
		ETAHSVATFLRMLGYQAIPTGNDTALSIPIAIQAGLGELSRMGTLITKEYGPRVRLLKVF
		TDLDIAKDKPISFGVWDFCKVCMKCADNCPSGAISKDIEPNYNTTNVSSYEGVKKWYING
		EKCFGFWAENGSACGACVSCCPYNKIEEWHHDLAKLATVTPGLKLVAREFDELFGYGKIY
		NKNAITDFWESE
		>bin.26_RDase41_KJOHJLOF_02118
		MKKNKKAKKLSRRNFLKISTAAGVGTTLVGLNTIKDPKKSTAFAFDFMVKEHDEIPLEIA
		PDFKRYDQNNTIFLRAAWDDKIKPLSAAFYPVNNCLAPPPVDGIGWREMDNALVYAGWSV
		HKTAVSSQGTSIANVGLYSWDGVLNERKTTFKSPEEAAKVVKKAAKFLGADLVGIAPYDE
		RWTYTHTLNPATMEQVPFELPFEPKSVIAMALEMDYDAFKTAPSLIADASAGLAYSRMAE
		TAHKVAQFIRKLGYNAVPSGNDSAESIPIAIQAGLGELSRIGILVTKEYGPRIRLLKVFT
		DLEIKTDKPISFGVEEFCKVCMKCADNCPSDSISRDIEPSYKTQTITNHPGIKKWNMNGE
		TCFEFWGKNGGGCGACIGSCPYNKIDEWHHDLAKLATVTPGLKSLARQFDEMFGYGKTYN
		EKAVTDFWESE
		>bin.26_RDase42_KJOHJLOF_02120
		MTKKNETNNLSRRNFLKISAAAGAGTALVGLNTVSDPKKSTAYAFDLMVKEHDDIPYEIA
		PDYKRFDQKYTIFLRAATGAAPNAPAADKALTDIANRYYPVSNCISPAPVDGVGWSLVDN
		ALAYAGWSVHKTAVVGKGTSLPNIGLYSWEGDVNERKVNFESPEEAAKIVKKATKALGAS
		LVGIAPYDERWIYSHTLNPQTKESVPYEFPFEPKSVIAIAIEMDYDLVKASPAILGDAAT
		GLGYSHMAETAHKVATFLRKMGYNAIPCGNDTAESIPIAIQAGLGELSRMGLLVTKEYGP
		RVRLCKVITDLEIQTDKPISFGVREFCKVCMKCADNCPSSCISKDDEPSFEVQTISNHAG
		IKKWYIDGEKCFKFWADNGGCCGACIATCPYNKIEEWHHDLAKLATVTPGLKSVARQFDE
		LFGYGKTYNEKAVTDFWESK
		>bin.26_RDase43_KJOHJLOF_02124
		MTNKNNKEVLNDVSRRKFLQGGAVLGAAVGLSSVTKSEDKKDLAKAIGIKEVDEFPYEIS
		NDYVRYDQKNITFFRELWEPTMQKMLEGLPLYSGVTDNAKPGFTQLDQALFRGAVSIEDN
		FATASAGGQPNSPLYTWEEQPNEEKYEFASKEDATKAIKRAAKFYGASLVGVTPYDEKWV
		YDPFISYFDDNSLSDKDFPFKPKSVVVMAFEMDYEAMGAAPSRLEESATALMYSKMAETN
		YKLSTFIRYLGYKAFGAGNDTAMSVPYAIAAGLGEQGRNGLLITYEYGPRARICKVFTEM
		ELVYDKPIDFGANKFCQVCKKCAYSCPSQSISEEDEMTWEGVGYKTISNQVGIKKYYVNV
		DTCYQYWNTIGNDCGVCIASCPYNKPDFWHHRITTALTATPLKPFLNEMDDLFGYGNVFD
		EDVARNFWGLESYC
		>bin.26_RDase44_KJOHJLOF_02127
		MKKNKTSKNLSRRKFLKISTAAGVGTTLAGLNTISDPKKGTAYAFDFMVKEHDDMPVEIA
		NDYKRFDQKNTIFLRATWDEKIAALSDAFYPVSNCLAPPPVEGDGWREMDNALAYAGWSV
		HKTSVSSKGTSLPNSGLYAWEGLVNERKTIFENPEEAAKIVKKAAKFLGADLVGIAPYDE
		RWIYSHTLRPPTMESVPYEFPFEPKSVISMAIEMDYDAFKTAPSLIASAAAGYGYSRMAE
		TAHKVAQFLRKLGYQAIPCGNDTAESIPIAIQAGLGELSRMGVLISKEFGPRVRLFKIYT
		DLEIKKDKPITFGVEEFCKVCMKCADNCPSNSISKDIEPSFKTQTISNHAGIKKWFINGE
		TCFKFWGENGGDCGACIASCPYNKIDEWHHDLAKLATVTPGLKSLARQFDEMFGYGKTYN
		EKAVTDFWESK
		>bin.26_RDase45_KJOHJLOF_02130
		MREKRAKSELKHRELLKSSFTFGTGTQIKGYTKTKNSLDKEIICDQNTCTKEHEEFPIEI
		NKDFKRFNACNTVFLRGLKGETPELAKITQIFAGGEEGHTPPSGKIGYTEIESALASGAW
		SVTNTTSPYAQYGVSNTGLYSWEESDYSKVNNEERKTYFDSPEEASRYIKRAAQIYSADL
		CGITKYNEKWTYTDYYDPRDGKDKKINLPFKPKSTIVLAYAMDYESFLCSPSFIEAAATA
		NMYSDMATRTYKLATFIRRLGYNAIPCGNDTGMSIPVAIEAGLGELSRMGLLITEKYGPR
		IRLSKIFTDLDLEIDKPITLGVRELCESCMKCADNCPSEAITKDIKPSYKVPTISNITGV
		KKWTINSEKCFKFWSENGCCCANCIATCPFNKRDEWQQNLTKLENVTPDTSPISREFTEL
		FGYNKVFNEGAYKKFWENK
		>bin.26_RDase46_KJOHJLOF_02132
		MKEKKEASQLSRRKFLKASTAVGIGTAIAGYSSTKNPLGESAALAKSFYTKEHDDFPIET
		NKDFERFDANNHIFFRGLKQETPELAELTRIFAGGEEGHAAPPGKIGYTEIDSALAVGGW
		SVTNTAAPFSQYGVSNSGIYSWEGNEYSSVVEEERKTYFDSPEVASKYIKRAAQIYSADL
		CGIAKYDERWTYTEYFDPRVGQETKIDFPFKPKYTIVLAHAMDYEGYKCSPSFIEAATTA
		NMYSDMATRTYKLATFIRRLGYNAIPCGNDTAISIACAIDAGLGELSRMGLLITEKYGPR
		VRLTKIFTDLELKTDKPITFGVHEFCKVCMKCADNCPSGAISKDDDYSYKTNNVSNMNGV
		NKWVIDAEKCFKFWAENNCSCGNGIATCPYNKLEEWQHDFAKLATITPGVRSLAREFDEL
		FGYGKVFDEKAYEEFWVYKED
		>bin.26_RDase47_KJOHJLOF_02137
		MTNKKSREVFNDVSRRKFLQGGTVLGAAVGLSAISGNKEVSEEVAKAIGKKELDAFPHEI
		ASDFERFNPANCTFDRKDAELQSRLEGLPGIYNLIDDTKPGYTTIDYNLAKGGRAITADF
		GSVAFNMSHHKPNENKYEFASKEDATKVVKKAAKYYGASLVGITPYDETWMYKPITSFGA
		DGYFLNDKDLPFKPKSVIVMAIEYDYKMVQLAPSTLTETEMGKNYSSMLELTHKLSSMIN
		CLGYRAFSAENDKALSVPYAIAAGLGEQGRQGLLITYEYGPRVGLCKVFTEMELNYDKPI
		EFGANKFCQVCKKCAYSCPSQSISLKDEMTWEGEVPSISNISGVHKYYVDVESCYVYWST
		IGNGCCCCVAACPFNKPDFWHHRITTALTATPLKPFLNEMDDIFGYGNLFDEKLLTDFWD
		LDVYTK
		>bin.26_RDase48_KJOHJLOF_02139
		MTNKISNDSTTNISRRKFLQGGAILGAAVGLAAIPGNKNNATEEVVKALGTKELDAFPHE
		IASDYERFNPMNMAFMQAMVDPEYGAKLADLPGLYGLIDDSKPGFTTIDYNLMRGAWGIT
		NDYSDMTYDWNYFINKAKEDTLSNMPTPQKYGTMPYPAGYKRYEFANKSDATKVVKKAAK
		FYGADLVGICAYDEKWMYKPIMVPGGMADDSEMPFTPKSVIVMAFEMDYEAVGLAPATIM
		EAEMGRNYSKMCEVTHKLATMLSGLGYLTFAAGNDKALSVPLAIAAGLGEQGRSSILITK
		EYGPRVRLCKVFTEMELNYDKPIEFGANKFCQVCKKCAEKCPSQSISYEDEMTWEGSPAS
		VSNQTGVKKYYVDLQSCYVYWSTVGNGCGCCIAACPYNKPEFWHHRLTTALTSTPLKPFL
		NEMDDLFGYGDIFDEKGMEEFWDLDVYTTK
		>bin.26_RDase49_KJOHJLOF_02148
		MKNNKKLKLSRRNFVKLSAATGVCATFANYGSTAKAKSMLVKEQDEFPLEINSDFERFDQ
		INTIFMRARSGDETIQNTFFTFIAKDDGEIPPTGEIGYSEVDLALNQAGWSVESHFDNGS
		SGGIAGFGLYSWEGVINERKTTFKSPEEATKIVKRAAKFLGASLVGIAPYDEKWIYKTVY
		NPETGTSVPNEFPFQPKCVISMALEMNYEGFKTAPSLLESAAAGNIYSNMAVTAHKVATF
		LRRLGYQAIPCGNDTAMSVPIAIQAGLGELNRMGTLMTVDYGPRVRLCKVYTDLELKIDK
		PITFGVREFCETCLKCADSCPSEAISFEKEPNFNITTISNQKGVKKWFMNADKCVSFWAE
		NGGDCGSCIQSCPYNKIDHWHHRLSRVATVVPGIRTVARELDDLFGYGKTFNEEAVKDFW
		EYQE
		>bin.26_RDase50_KJOHJLOF_02152
		MSEENNNKNTSKKDLSRRKFIKNGAVASLAIAGASTVLGGKSFIDPKEALAKGIKKQDEF
		PLNIPKDLPRYTAQRTPILRAYPPQLSLPENAKLAPYGLNFVQNRWKGWDGERSDKPGFG
		VLDGAMAKAVWASDYYLNGDNTAGISNVGHFEWNPPVDDFAFQWGGDPIKNSLSPGVKNP
		EEATKAVKKLAKELGGFKAGIAKYDEQWTYIDTLDGPTGKFIPVEYPFKPAHTIVVAIEM
		KYEGIRCAPSPLGSFEIAQTSNKMGHISFGVSMLIKDLGYNAIPLGCDCSVTIPEAIQAG
		LGEYSRMGLVVTPEIGARVRFCKIVTDMPLNDDKPITFGVKEFCESCKKCAEACPSGAVS
		FDAPTINGPSEISSYSGIERWYIDSEKCHSIWGTDSIRSCCGACIAACPYTKPDAWHHTL
		IRSLTGLPVITPVMKDLDDIFGYGKIYDEHACEEWWEK
		>bin.26_RDase51_KJOHJLOF_02155
		MTEENSKKNTKSKKGLSRRDFIKKGAYTGVAIAGTSAVLGGTSFIDPKEAQALAVKEQDE
		FPFDVPTDLKRYTAQRNPISRSLPPLGFLPENADLAQYGMNFGMNRWKGYDGERSDKAGF
		GVLDGAAAKAAFASDYYLNGNNSAGIGNVGHFKWNPPVNDMDFSWGDPIKNIHSPGVKNP
		EEATKAVKKLAKEFGGFKAGIAPYDEQWTYIDTHDGSVMDYVPVDFGFKPTHTIVVLVEM
		SYEGIRCAPSPLGSFEVGMVAQKMGHIAFSLSMFIKDLGYNAIPLGCDTSLSIPEAIQAG
		LGEYSRMGLLVTPEIGPRVRICKVVTDMPLNNDKPITFGVKEFCESCMKCAEACPSAAIS
		FDAPTTSGPNEISSYSGIERWYIDGEKCISIWGSDSIRSCCAACIASCPYTKPETWHHTL
		IRSLTGLPVITPFMKDMDDIFGYGKTYDEQACEEWWKK
		>bin.26_RDase52_KJOHJLOF_02159
		MTNNSNKNKDNVSRRKFLQGGAVLGAAVGLSSLTGGKSSEEVAKAIGKKEQDSFPYEIAS
		NFQRFDQKRITMNRALTGEPTMIEQIIGLPGLENVIDDSQAGYTNLDHALFKGAASVNHD
		FATELGFPNTPLYTWGKKPNEHKYGFASKEDASKAIKRAAKFYGASLVGITPYDEKWVYN
		PMFNLPTATDIYDNEFPFKPKSVVVMAFEMDYEGMSTAPSTLELATTMLAYSKMAETNYK
		LSTFIRELGYNAFGAGNDIAESVPYAIAAGLGEQGRQGLLITYEYGPRVRLCKVFTDMDL
		VYDKPIKFGANDFCKVCKKCAYSCPSESISFEDDMTWIGEPYSVSNHEGVLKYYVNIETC
		FVYWNTCGNDCGVCIASCPFNKPDFWHHKLTTALTATPLKPFLNEMDDLFGYGDVFDDSA
		AINFWDLDSYTK
		>bin.26_RDase53_KJOHJLOF_02161
		MTKKSNESKNNISRRKFLQGGAILGATIGLSSLTGGKSSEEVTKAIGKTELDEFPHEVSS
		DFKRYDERNDCILRSVSREPKMMEQLAGLPGLGNVVDDTKAGYTSLDHALFVGAGSVNFD
		FGGTQGIQTNSPLYSWEKKPNEHKYEFASKEDASKAIKRAAKFYGASLVGITQYDEKWVY
		DPMFSGPEQRVIYDNEFPFKPKSVVVMAFEMDYEAMSAAPSSLHMSASGIIYSKMAETNY
		KLSTFIRELGYNAFGAGNEVAESVPYAIAAGLGEQGRQGLLITYEYGPRVRICKVFTEMD
		LTYDKPIKFGANKFCQVCKKCAYSCPSQSISLEDDMTWKAENYSVSNHEGIFKYYVNVET
		CYRYWNTIGNDCGVCIASCPFNKPDFWHHRITTALTGTPLKPFLNEMDDLFGYGNVFDEQ
		AAINFWGLDTYTK
		>bin.26_RDase54_KJOHJLOF_02164
		MSNSKEKTKYLSRRSFLKASTVAGVGTAIAGTSVVKNPKKGTAYAASLLTKECDEFPIEL
		GPDFQQFNQKNTVFMRGFAGDPALSEQLMTYLPKDQGMVAPPGNTGYSDLEVALHNAAWS
		IEKDFGNNSAAGVTSRTGIYNWEGPINERKTTFNSPEEATEKVKVAAKFLGADLVGIAKY
		EDVEKFVYSHWFNPQDRSEIPAEFPFKPKYVISLAYEMDYEGFKTAPSYLLDATVGNKYS
		AMAITSHKIAVFLRRLGYQAIPAGNDTAMSIPIAIQAGLGELSRMGILVTEKYGPRVRLS
		KVFTDLELVPDKPIIFGVEEFCKVCMKCADNCPSEAVPKDNEPSFIVPTISNISGVKKWS
		INSEKCFEFWSESGGSCGSCIAVCPYNKLDEWHHDLAKLATVTPGVRNIARSFDELFGYG
		KTYNEKAVEEFWQYKKD
		>bin.26_RDase55_KJOHJLOF_02167
		MTNKKNNDSKNNVSRRKFLQGGAVLSAAVGLTSITGEKSSEEVVKAFGKKEQDSFPYEIA
		PDYQRYSQKRLTFSRSMGGDPTMLSQVEGLPGLMNVIDDNQVGYTTLEHAFFQGSASVED
		NFAMASSAGNPNTPMYPWDKKPAEHKYEFASKEDASKAIKKAAKFYGASLVGITPYDEKW
		VYEPIVQLITPEGHPKELSSEKDFPFQPKSVVVMAFEMDYEGMSTAPSTLEMATTMLIYS
		KMAEVNFKVSTFIRALGYNAFGAGNDTAMSVPYAIAAGLGEQGRQGLLITYEYGPRVRIC
		KVFTEMDLAYDKPIKFGANDFCRVCKKCAYSCPSQSISEEDEMTWEGVGYKTISNQTGVK
		KYYLNVDTCYVYWNTVGNDCGVCISSCPFNKPDFWHHRITTALTATPLKPFLNEMDDLFG
		YGNVFDESAVTNFWGLDNYVLK
		>bin.26_RDase56_KJOHJLOF_02170
		MANKNVNDSKSNLSRRKFIQGGAILGAGVCLSSLTGGKSSEKVVKAFGKKEQDSFPYEIA
		PDYQRYSQKRLTFSRGMGGDPTMLSQLEGLPGLNMVIDDHQVGYTTLEHALGAGSSSIEN
		DFATASSAGNPNSPLYPWDKKPAEHKYEFASKEDASKAIKKAAKFYGASLVGITPYDEKW
		VYDPIVQLITPEGHPKELSSEKDFPFQPKSVVVMAFEMDYEGMSTAPSTLEMATTMLIYS
		KMAETNYKLSTFIRALGYNAFGAGNDTAMSVPYAIAAGLGEQGRQGLLITYEYGPRVRIC
		KVFTEMDLAYDKPIKFGANDFCRVCKKCAYSCPSKSISEEDEMTWEGVGYKTISNQTGVR
		KYYLNVDTCYVYWNTVGNDCGVCISSCPFNKPDFWHHRITTALTATPLKPFLNEMDDLFG
		YGNVFDESAVKNFWGLDNYVLK
		>bin.26_RDase57_KJOHJLOF_02176
		MTNKTSNTNSVSRRKFLQGGAVLGAAVGLSSISSRKTTEEVAKAVGKKELDSFPHEIADD
		YIRYDQKRLTFSRGMMGDPEIMALMEGLPGFGKVIDDSQPGYTSIDHALRKGSSAVNDTF
		APGSAAANPNTPLYTWNAEPSEHKYEFASKEDATKAIKRAAKFYGASLVGVTAYDEKWVY
		DPIFQFITADGQPKFLSSREDFPFQPKSVIVMAFEMDYEGMSTAPSTLEEATTMLIYSKM
		AETNYKVSTFIRELGYKAFGAGNDTAMSVPYAIAAGLGEQGRQGLLITYEYGPRVRICKV
		FTEMDLVYDKPIEFGANKFCQVCKKCAYSCPSNSISTEDEMTWAGVGYETISNQTGVKKY
		YLNVDTCYQYWNTCGNDCGVCIASCPYNKPDFWHHRITTALTSTPLKPFLNEMDDLFGYG
		DVFNEDSAINFWDLDVYTK
		>bin.26_RDase58_KJOHJLOF_02181
		MTNQTSNENINNISRRKFLRGGAVLSAAVGLSSLTGGKASEEVAKAMGKKELDKFPHEIA
		PDFQRYDKKRWTIIRGMGFDPEFAKEMASISEPEPDKKKPGYTTLDYAIDAGATVVDGDF
		GGGHGFQINSPMNTWEGIPGEHKYEFGSKEDASIAIKKAAKFYGADLVGICAYDERWVFD
		PMWTADFDPVEHKMLPRDVYDTEFPFKPKSVIVMAIEMDYEAMSTAPSLLERAACSLAYS
		KMGEINHKLATFIRALGYNAFGAGNEVAESVPYGILAGLGEQGRQGLLITYEYGPRVRLC
		KIFTEMDLAYDKPIEFGANKFCQVCKKCAENCPSQSISLQDEMTWDGETPSVSNHTGVKK
		YYVNLETCYQYWKIVGNDCGVCIASCPFNKPDFWHHRISTALTATPLKPFLNEMDDLFGY
		GNIFDDKASIDFWSFESYTK
		>bin.26_RDase59_KJOHJLOF_02186
		MTNKKTNIEKGSNISRRKFLQGGAVLSAAVGLSSLTGSKGTEEVVKAFGKKELDEFPHEI
		SPDFKRYDERLDQIISHGGPEMGNPEALALIGPDNPGYTPLDVALLQGAGCTNWEFGGVQ
		GLITGTPLYTWDKQPAEQKYEFASKEDASKAIKRAAKFYGADLVGITPYDEKWVYDPMFS
		LPDRVFTDAEFPFKPKSVIVMAYEMDYVGIATAPSIIEAATTTLGYSNMAEVNYKISTFI
		RSLGYNAFGAGNEVAESVPYAIAAGLGEQGRQGLLITYEYGPRVRLNKIFTEMDLAYDKP
		IEFGANKFCQVCKKCAYSCPSQSISYQDEMTFKAETYCSSNHEGVKKYYVNVETCFEYWG
		RVGNDCGVCIASCPFNKPDFWHHRITTALTSTPLKPFLNEMDDLFGYGNIFDEKAARDFW
		GYDGYAK
		>bin.26_RDase60_KJOHJLOF_02190
		MTKNNVSRRKFLKGGTALGAAVGLSALTGGKATERVAQAFGKKELDEFPHELSPDYKRFK
		QNTTFVRHAKGDAAMEKYLEGLPGYYKSFDESKIGFTQLDFALMHGGFSVERTFAGGSSK
		GSPNGPLYTWNLEPNEQVYEFGSKEDASKAIKKAAKLYGADLVGITPYDEKWVYDPMYSF
		TEQRDVYDNEFPFKPKSVIVMALSMEYEGFTTAPSHLGDAAALVMYSKMAETSFKVSTFI
		NLLGYKAFGAGNDTAESVPYAIAAGLGEQGRQGILLTYEYGPRVRLCKVFTEMELAYDKP
		IEFGANKFCRVCKKCAEKCPSQSISFEDEMTFKAETYSPSNHEGIKKYYVNVDTCYKYWS
		TITNACGTCISACPYNKPDFWHHKLTTALTATPLKPFLNEMDDLFGYGNIFDEQAVLDFW
		DLETYAGKKY
		>bin.26_RDase61_KJOHJLOF_02193
		MTNKTCIDSNNVSRRKFLQGGAILGATIGLSSITGSKVTEEVVSAFGKKEIDEFPHEVSP
		DFKRYDNKRTTFCKMFTGEPEMMKKLEGLPGIGNVVDESKPGFTTIDNAFKTAANSVDMD
		FSFGSMFGTPNTKMYTWDKKPNEHKHEFGSKEDATRVIKRAGKFFGADLIGVTAYDDRWV
		YDPMYSLMKGDIYDSEFPFKPKSVIVMVIEMDYENMGLAPTSLGSVATSLAYSKMAEVTY
		KLSTFIRELGYNAFGAGNDVAESVPYAIAAGLGEQGRQGLLITYEYGPRVRLCKIFTEME
		LAYDKPIKFGANDFCKVCKKCAEYCPSQSISKEDNMTWKGSTDTVSNHTGVLKYYVDVES
		CFVYWNVLGNGCGVCITVCPYNKPDFWHHRITTALTATPLKPFLNEMDDLFGYGNIYDEQ
		GCIDFWGIDNYTK
		>bin.26_RDase62_KJOHJLOF_02196
		MTNKTSIDSNNNVSRRIFLQGGVALGAVAGLSAVGGGKATADVVQAFGEKELDEFPIELS
		PDLKRYNEKNTLFNRSRWDTEIVNWGTINNDSKFESGPGYTQVDKAFKNSAWSIAIGYGY
		SYGSPMYQWDGPVVDRKAEIESKEEASKVVKKVAKFFGAELVGICKYEDVEKWVYDPMFS
		PFPGEQPSESGFPFKPKSVIVMATEMDYDLMKAAPSYLTGATTGKGYSDMATISFQVANF
		IRNLGYKSFAAGNNVAESVPMAIQAGLGELGRNGLLLTREYGPRVRLFKVFTEMELANDK
		PIEFGGMKFCEVCKRCAEQCPSESIPFDTERSFNTLTESNHAGMKKWYVNVETCYKFWIE
		SDTACSCCIAACPYNKPNFWHHNLTSGMTSTPVRPFLKYMDELFGYGKTFNEQAALDYWE
		KD
		>bin.26_RDase63_KJOHJLOF_02198
		MTDKKNTGSNNVSRRNFLKGGTLLGATVGLSSLTSGKATEEVVKAIGKKELDSFPHEVRE
		DIEKYKGINNVMSRMSLGDQDMIKQLIGLPGIFGNNVDNSKPGYTGLDYALDQGSKAINF
		DFAEGYNTPLYTFEKKPLKNDYQFASKEDATKAVKRAAKFYGADLVGITAFDERWVYDGQ
		FSLGEMSAIPGPDFPVKPKSVVVIAVEMDYEGYSTSPSTLSSATTFLGYSNMAEVNYKLS
		SFIRALGYNAFGSGNDSALNVPYAIAAGLGEQGRQGLLITYEYGPRVRTCKVFTDMELVY
		DKPIKFGASDFCKVCKKCAYSCPSQSISYNDDMTWEPEVPSISNMSGVKKYYVNVESCFV
		YWNTVGNGCGVCITACPYNKPDFWHHRITTAMTATPLKPFLNEMDDLFGYGDIFDEQACT
		DFWNLETYTK
		>bin.26_RDase64_KJOHJLOF_02200
		MTNKKDINSNNVSRRKFLKGGTLLGAAVGLSSLTNGKAAKEVVKAVGKKELDSFPHEISP
		EYGEYSHMQNTLTRMVSGDPEMIKQLIGLPGIFGKTTDNSNPGYTDLDYVLNEGANSINM
		DFAFGISSPLYPRDKKPAKEKYQFASKEDATKAIKRAAKFYGADLVGITAYDERWSYSSE
		FSFMEMKEIVDNDFPVKPKSVIVLALEMNYEGMSTTPSHIGAASASLIYSDMATTNYKLS
		TFIRKLGYNAFGAGNDAAESIPYAIAAGLGEQGRQGLLITYEYGPRVRLCKVFTDMELVY
		DKPIKFGANDFCKVCKKCAYSCPSQSISYNDDMSWEPEHPSISNHSGVKKYYVNVESCFV
		YWNTVGNDCGVCVTACPFNKPDFWHHRITTALTATPLKPFLNEMDDLFGYGNVFDKQTCI
		DFWGLDTYTK
		>bin.26_RDase65_KJOHJLOF_02203
		MSKNEKTSTLDRRKFLKGGAILSTAVGLSSLTGGKTAEEVAKAVGKKELDKFPYEVSPDF
		KQYDERRTSKFRDPIYGLVEDKEMAELIKGLPGLGRVIDDSKPGMTSLDHAVFLSAWASE
		FQFDKQVYHWNYKPNTDNIYNFSSKEDATKTIKKVSKFFGADLVGITAYDERWMYEPRVN
		VSDWQAVSQNDSPFKPKSVIVIALEEDYETGTMAPSLSGGGGATSALIYSKMLEVTLKVA
		NFINYLGYNAYPAGNDSAESVPYAIAAGLGEQGRNGLLITYEYGPRVRICKVFTEMDLNY
		DKPIEFGANKFCQVCKKCAYNCPSQSISKNDEMTWKGETPTISNHEGVLKYYVNVETCYK
		YWCTTGTGCGVCVAVCPYNKPDFWHHRITTAMTSTPLKPFLNEMDDLFGYGDVFNDQKLI
		DYWDIENYLK
		>bin.26_RDase66_KJOHJLOF_02206
		MAEKKNTESNVNIDRRKFLKGGAILSTAVGLSALTGGKTTEEVAKAIGKKELDKFPHEVS
		PDFELYDDRRNCFNRDPAFGGQDQTMVELIKGLPGLWNVIDDSKPGTTTLDMAFLLSSWS
		SDFAFSSQVYHWDYQPVGKPYEFASKEDATKTVKKVAKFFGADLVGITPYDEKWMYEPKV
		NASDFQVVSQNDSPFKPKSVIVMALEEDYETYGIAPSLIGGAAAGVIYSKMVETSLKVAN
		FINNLGYNAYPAGNDSAESVPYAIAAGLGEQGRMGLLITYEYGPRVRICKVFTEMELNYD
		KPIKFGANKFCQVCKKCAYDCPSQSISTKDKMTWKGETPTISNHEGVLKYYVNVETCYKY
		WCTVGNGCGVCIAVCPYNKPDFWHHRITTAMTGTPLKPFLNEMDDLFGYGDVFNDQKMID
		YWDIENYIK
		>bin.26_RDase67_KJOHJLOF_02406
		MSNKVNRRDFLKIGGISTGAVLGSTLVNPIKKASALTSSDFKYRDRSDRYPWWVKEVDEP
		TNVYDLDSMTQWPASKLVLGNGLNQYISDDENQRIYQSREDFLKETINVPGRTLRDKALR
		ECLNKWFFGVYFNNDLLGSLSSSITTPEQRGVKRWEGTEEEASKMIETVAKQFGAAQVAY
		CAIEPKWLYDHVKISSSAEPDTEENKEILPESCKYVVNMASPVPLEISKLSPNDLGSSGE
		LAGWIRMMYAQEMIINFIKALGYEAKRLTGLQVPHAIKAGIGELGRMNRCISPIYGGGMR
		LGTVVTNLPLALDKPIDFGLQDFCEKCKICADVCPSGAITKDDEPSYSEYPWSMPGKEAY
		NDDCVKCVTYLRENSTRCGMCLVSCPWTRPNNSAMHDLSGAVGATIPGASGLLADMHGVF
		GYGLKNDSESANEWWDLDHPPFG
		>bin.26_RDase68_KJOHJLOF_02411
		MSNKVNRRDFLKIGGISTGVALGSALVKPIKKASALTSSDFKYRDRSNRYPWWVKTVDKP
		TNEFDLDSMTQYKFTNNVIAAELNMGKGVEVEIPNYSLPKYIGADKFIEIQQKNKKIVKE
		HIQNNVPGYNLRDKALIDAMYTYFDPSGARTGGDLSAHVTTPEDFGVSRWEGTEEEASDM
		IEAAAKLFGTQEIGFCALEPKFLYDHVEVSSSVDQVTQKEGKMLIPERFKYVITLGCAMP
		LETVKRAPTHIGGAGELVAYKNVTQAKNMVKNFIKGIGYETISLPGVDVPFAIMSGMGEL
		GRINRCINPIYGANLRLSVIITDLPLTLDKPIDFGLQDFCKGCKICANACPSGAISMDDG
		PSEAKYAWNQEGKKAYNEDGTKCRSYMVEHGSRCCVCTVSCPWSRPIGSALHDISGPIGA
		KMPFAAGLLADMHDVFGYGLENDAESQSEWWNLDLPSYGFEKFEGK
		>bin.26_RDase69_KJOHJLOF_02414
		MAEKKVKQEKMERRQFLKGVGGVMAATAAVSAAEVVKPAKVVAENIVNPVNSKGRYPWWV
		KEVEQITTETNWEEFDKKPYSFKNNFGMGNGGALYNQIRGKGAIQKLVGDARANMPDLAH
		SGTPGETIPDMALNNAARSVYWWNSNDKEFLGDSVYYRMREKSNMYYDIQSDPRMGKWEA
		SPEEVTAKLRQAARLFGAQQIGIAPFDEEMKKMTYIDWSPTPGAPTEIDWSIDWKHVITI
		VLADSDEGRKRVGTSIGDATNRLIRGLGSQCYWMMMTFVEQLGYNAQRWSGNQPYAAIRS
		GIGELGRHNRVVSPIFGGSMVLFQIITDIPLVNDNPIDFGLQEFCKGCKKCAEVCPAKAI
		SFAEEPSWDYPKEQTWHQPGKKAYYENSIKCFEYLMSKQQMCGLCLVACPWSKQDKTALH
		EIVKVFSAKTPGLSKIIKSADDSFGYGNYFTDGKLDKIEEWWDMDLPVYDIDSDHYVK
		>bin.26_RDase70_KJOHJLOF_02416
		MSNKVNRRNFLKIGGISTGVALGSALLKPIDKASALASGNTTGFKYRDRSNRYPWWVKEV
		DDLTCEYDLDSMTQFSKNDHCISNSTVPSSVKLEEYVPPDYGFGKYVGADELRRITQAGI
		DIEKEHLENNVPGYTLRDRALMDSAQTFFNWYFFPEQVPPVVEILSSHIKTPEQRGVKRW
		EGTEEEASHMVEAAGKQFGAAQVAYCAIEPKWLYDSVKISSSADKIVQHGTQNLVNKSEV
		ILPESCKYIVSIAIPAPIETTKLSPTDIGGAGDLTAYAHVTQATVMIRNFIRSLGYEAMI
		LPGIDTPFAIKAGIGELGRINRCISPIYGGGIRLGTVVTDLPLALDKPIDFGLQEFCKGC
		KICADACPSGAIPKDDEPSYSEDPWSMPGKKAYHDNGVKCRSFMAEHGSRCTVCSQSCPW
		TRPIGSALHDLSGPVGATIPGTAGLLAKMHETFGYGIKDDSESLTEWWDLDLPSFGYETF
		KSK
		>bin.26_RDase71_KJOHJLOF_02420
		MSNKVNRRDFLKIGGISTGVALGSTLVNPIKKASALTSNDLKYIDRSNRYPWWVKEVDEP
		TNEYDLDSLTQFPARDTCNAGRYVPSNIDLNDFEPPNYGIAKHLGAEKYKNLLLNQQDVI
		KDNIENKVPGYSLQDRALLDSVSTSMINSYFNTPQKANNVKSELSEHILTPEQRGVERWK
		GTEEEASVMLESAAKMFGVEQVAYCAVEPKFMYDHIKFSSSVDEITQKDGKQILPERFKY
		VINLGIPMPLEVSKRVPSNIGSCGDRITVGRLQWAGLMLQNFIKSLGYQSMILSGNFVAH
		SILAGMGELGRMNRCISPIYGGNLRTWCLVTDMPLAIDKPIDFGLQEFCKGCKICATECP
		SGAIPKGDEPFISDYPWTQTKKAYHEDGTKCISYFYENGSLCAVCGVSCPWSRPIGSALH
		DLSGPVGATIPGASSLLAKMHDVFGYGIQNDAESQSEWWKLVLPPYGYGKFENRGL
		>bin.26_RDase72_KJOHJLOF_02478
		MDNTLVYAGWSVHRSTVSKPTTIPNIGLYSWEGAVNERKTTFESPDEAVKIIKKAAKFLG
		ADLVGIAPYDERWVYSHSFETSTKESVPIEFPFKPKSVISMAIEMDYDALKTAPSVIASA
		SNGMGYSQMAETTHKVAQFIRKLGYQAIPCGNDTAESIPIAIQAGLGKLGRLGLLITKEY
		GPRVRLCKVFTDLEIKTDKPITFGVQEFCKVCMKYADNCPSSSISKDVEPSFKIQNISSH
		TGIKKWYMNGEICIKFWGGTPFFVS
		>bin.26_RDase73_KJOHJLOF_02488
		MEQRKDQQEKKSKKISRRSFLKTSGVAGLTVGAAVAAGGVSNPKSVLAGEETGRPIVDLV
		VNEAEKPSYLNYPFADGEKLERFDERSTAFNNKKLCIENYDGKHWYAALNETIMSILKSN
		EHVHGNSIIDQSISDAAWGNYRAANELSFSWEPIGLSHLYRFEEIDKWDGLPEENNKIIK
		KTATLFGAGQTGVTEVNEQWFYSHSETGEKIVFSDEHKKPLKTEEAHYIPKSMKTLIVML
		IPMDQETMLYPPSAMGHGGVGVAYSQLAETSMKMAEFIRGIGYNAIPMGNDTGLSVPMAI
		DAGLGELGRHGLLINPLYGSWFRLCKVLTDLPATYDRPIEFGASKFCRSCMKCAETCPSQ
		SITYDKDPSTKVYCESNNPGMKKWYVNAWNCLDFYVKNGTPCNVCIAVCVYNKPQTWIHD
		VVKGISAVTPVFNGTFKVLDDTLGYGKIKDEDPWEWWGI
		>bin.26_RDase74_KJOHJLOF_02491
		MEQRNDKHEVKKRAISRRCFLKTSGVAGLTVGAVAAGGMSNSKQVLAGEKTNRPIVDMTV
		NEVEKPPYMSYPYEGAEKLERFDERLTAFASKNLFAERFGGNHWYVPYYNTSISILKSND
		RVPGYSLLDFTLSDASWSSYNGAAGKTLLSWEPIGITQLSRLDEVGKWKGTKEENNKIIK
		KAAKLFGAGQTGITEVNEQWFYTHDKRNELPIIFSDKHDKPIITDEADYIPKSMKTLIVM
		IIPIFEEHMKYAPSSMAAAAIGTAYSQMAETSSKLAEFLRGIGYNAIPMGNDTAVSVPMA
		IDAGLGELGRHGLLISPIYGTWCRICKVLTDLPATYDKPIEFGAAKFCRTCMKCADTCPS
		KSISFDKDPSTKIYCESNNPGMKKWYVDTWGCLEFWTKNGDSCDTCQSVCPYNKPQTWIH
		DLVKGVSATTTVLNGTFKKLDDALGYGQTIDENDPWDWWGI
		>bin.26_RDase75_KJOHJLOF_02494
		MEQRNDKHEESKTISRRRFLKSTGVAGITVGAITAGGMTNPKPAFAGEDTGRPIVDLTIN
		EVEKPPYMSYPYEGAEKLKRYKEELTAFNSKNLSTKVFNGKSWAAAAYATSISQLKSKEP
		VPGYSLIDHTLYDAGWTSYRAAGKILLSWEPIGVTKLQRLDEVEKWNGTPEENNKIIKKA
		AMIYGAGQTGVTKVNEQWFYSENSRGVSFIFSDKHERPLKTDEAQYIPKSMKTLIVMVIP
		MNEEHMKYAPSAMSEGAIGTGYSQMAESASKMAEFLRGIGYNAIPMGNDTGLSVPMAIDA
		GLGELGRHGVLINPLYGSWVRICKVLTDLPVAYDKPIEFGAAKFCRSCMKCADTCPSKSI
		STDKDPSTIVACESNNPGMKKWYVNTWTCLEFWGKNGGGCNTCIGVCPYNKPQTWIHDLV
		KGISAKTSLFNGTFKKLDDALGYGQTIDENDPWEWWGIEK
		>bin.26_RDase76_KJOHJLOF_02507
		MTKKVKKNENILEENESKGISRRNFVKLSVGSAAAVAGYSVVKNPIKTGTAYAVGTISKE
		HDEFPIPVSKDYKRMNQKNQVFCRVISMTEPKFMPILKKMVSWEPTNEPGWTQLEVALCK
		GAGAIDSHHTLEKGAFPTKFGVPKRGLLSWDGEVNENKYQFKSIEEASKHIKKGAEFLGA
		SLVGIAPFDERWVYSHYYDPNDKTNEPIEFPFEVKSVIVMALEMDYEALKTAPSHIAGAA
		TTTRYSDMITVSHKVATFIRELGYRAVPCGNDTAISVALGVHAGLGEASRMGLLITPEYG
		PRQRICKVFTDLELKTDKPISFGVREFCKVCMKCADSCPSDAISRDVEPSLLAEAEAPNI
		SYNAGVEKWFMNSEKCYEYWSGNGIGCSCCISACPYNKLDSWHHDLAKLATVTPGMKSVA
		REFDELFGYGETFNKKVTAEWWNKK
		>bin.26_RDase77_KJOHJLOF_02511
		MEKESNKTKLSRRDFIKVSTAAGAGTVIAGCSSGENPVKAGTAYAASFYTKELDEFPIEI
		NEDFERFNNSNVAFMRGFRAETLEIGQALQTFGGKEGGHIPPTGRPGYTEIDSALVVGAY
		SVTDGFAEFSKFGVPSAGLYSWEPSKYSELNTEDRRTNFASPEEASKYVKRAAKFYGASL
		VGICKYDEKWTYTHYFDPNDGQEKKVEFPIEPKYTIVMAHEMDYDAFRCAPSLIESAAAA
		NMYSNMAVRTHQLATFIRRLGYNAFPCGNDTSISIANAVDAGLGQLSRMGMLVTEKYGPR
		VRLSKIHTDLELMPDKRVDFGVEEFCKVCMKCADNCPSGAISKDVEPSYEIKDHSNMSGV
		KKWTIDAVKCFTFWSENGGDCGSCLAVCPYNKLDEWHHDLAKLATVTPGVRTVARQLDEL
		FGYGKVNNEEAYDEFWELKED
		>bin.26_RDase78_KJOHJLOF_02523
		MTKNMNKSEDNQKKNESKEISRRNFVKLSVGAGAALTGYSVVKTPVKTGTAYAVDSLSNE
		HNEFPIPVSKDYKRFNQKNTLFCRAIVEPEWVPVFGRYMGFQPNNQPGWTQLDVALVKAT
		GAIDSHYTLQEKAFPAKIGKGNIGLLSWVGKVNQNKYQFESKEKASAYVKKAAKLVGADL
		VGIAPYDERWVYSHHFDPMTKENVPVEFPFEVKSVIVLAMEMDYEAVKTTPSFIANAAAG
		KCYSDMITVSHSVATFVRELGYNAAPSGNDTGINVPMAVQAGLGEPSRMGLLITQKYGPR
		VRLAKVFTDIELEHDKPITFGVREFCKVCMKCADVCPSKSISRDKEPSMRTEAEAPNSSH
		NWGVEKWFVNAETCFTFWSENGIGCSNCLNSCPYNKIDSWHHNLAKLATVTPGMKSVARE
		FDELFGYGKTFDEKATTEWWDKK
		>bin.26_RDase79_KJOHJLOF_02526
		MEEKFVSKRGLSRRKFLQGGVLLGTTVGLSTVISNAPIDKKTAKVAKAMGVKQLDEIPLE
		MNDDFERFDFKNMIFMRGALDPEYAPRLQKVPGVNNVMDNSRPGFTQIDSALHYGATSVI
		NSFPDMYGYDDLPPFDEKYEFSSKEIATKVIKRASKYYGADLVGITPFDEKWMFKEHEQF
		PFKPKSVIVIAIEMDYLGVSTNPSNIGQAAVLLGYSKLMETSFKISGFIKGLGYDACSIG
		HIGALHVPYAVAAGIGELGRNGITLTYEYGPRVRLVEVFTDFDFVNYDKPVSFGAMEFCQ
		VCKKCATECPSESIPLDDEPSWEPACKSSIPGIKRYMLNSETCYEYWCSVGNGCGVCITA
		CPYNKPDFWHHRITTALTATPLKPFLNEMDDLFGYGDSFSEQACLDFWNYEG
		>bin.26_RDase80_KJOHJLOF_02530
		MVMTKNMIKNEDNLKANESKGISRRNFVKLSVGAGAALASYGVSKNPVKTGTAFAVDSLS
		NEHNEFPIPVSNDYKRFNQKNTMFNRGLGDPEWAPVLGKFLSFQPNNQPGWTQLDVALAK
		AAGAIDGHHTLQEKALPAKFGKGNIGLLSWVGKVNQNKYQFENQEKASEYIKKTAKLVGA
		DLVGIAPYDERWVYSHHFDPMTKENVPVEFPFEVKSVIVLAVEMDYEAIKTTPSFIANGA
		VAKGYSDMITVSHSVATFLRELGYNAAPSGNDTGINVPMAVQAGLGEPSRMGLLITQKYG
		PRVRLAKVFTDIELKHDKPITFGVREFCKVCMKCADVCPSKSISRDKEPSIKTEAEAPNI
		SYNSGVEKWFLNAETCFTFWSENGIGCTNCLNSCPYNKIDSWHHNLAKLATVTPGFKTVA
		REFDELFGYGKTFDEKVTTEWWDKK
		>bin.26_RDase81_KJOHJLOF_02533
		MEQKKKKSKLSRRDFFKVSTAAGAGTVIASCSTKKNPIKAGTAYAASFYTKEHEDFPIEI
		NEKEFERFSNKNVIFMRAVSGETEELLALGQNFVAKQEGMVPPSGEIGHTELDYALFSGS
		WSINNYVAPLSQMGVSNSGVYAWEGKLISEDRKTTFSSPRDASNHIKKAAQFYDADMCGI
		AQYDERWTYTGYYDPMVGEEKKIDLPFKPKYTIVLAHEMDYEAFKCGASYIDSAAAGTIY
		SDMAVRTYKLATFIRRLGYHAIPCGNDTGISIPLAVSAGLGELSRAGLLITPKYGPRVRL
		TKIFTDLELVPDKPITFGVEEFCKVCMKCADNCPSSAISKDVEPSFKQNNISNMKGVKKW
		KIDAEKCFKWWSDGTGDCGNCIAVCPYNKIEEWHHDLAKLATVTPGVRTVARQLDELFGY
		GKLGNEKAMKEFWEYKED
		>bin.26_RDase82_KJOHJLOF_02563
		MDRRTFLKTTAASAAVIGGATALGTGVVSGASPYSHQGWENNKVDQYFDREPFEVDSPPY
		NKIGPTRRPSGFEYVFGRRRAFMTYLKDYNPELSDIENLANVGVTKPEDATVDILTDESL
		KAYYLEYADRKYLEEDVRYFLEILPFKAKMDKEVSDSGDNALHKAFFDGFTAFSGVFRGS
		GAHAVTSKEYDFEGLNPRKFEVKDPKKMSELIKKVATLFGSPICRITKLNPDWVYETHNG
		GRGYKPNEPIIIPDHWKYAIVIGSPMEWDMFRANPSYGHSYDGYMQATIYAERLTKYIKS
		LGYPARPNSPFQSYDMILPPILVDAGCGEQSRMGVCLTPDFGGNFRPAVVVTDLPLEIDK
		PIDVGIRKFCENCEICAEQCPSQSIPYGPVMSINDRGYDGWAINTSTCHNYWKSVPISGS
		CRICITVCPYSKKSGWIHKFARDVAVRDKTALTAKTLTWMEKNFFGEKDPADYLYELGSR
		EYPHVKEIPWWLDSSEFLNI
		>bin.26_RDase83_KJOHJLOF_02568
		MNMDRRKFLKTTAASAAVVGGAAAFGTGVVSGASPNTHHGWQNNEVDQYFDRKPFEVDKP
		TYNKIGPTKRPSGFEYVFGRRRAFLTYLKGYNKDLSAAENLANVGVTKPEDAHIDILTDE
		SLKEYYLGYADRKYLEEDVRYYLEVLPFRAKMKKEVSEFGDDALHKAFFDGFTSFSGVFR
		GDGPNAVTSKEYDFEGVNEKKYGIKDPKEMSKLIKKVATLYGSPIVRITKLNPDWVYATH
		NGGRGYKPNEPIDIPSHWKYAIVVGSPMEWDMFHANPSYGHSYDGYMQATIMADRLTKYI
		KTLGYPARPNSPFQSYDMVLPPILMDAGVGEQGRLGTCVSPDFGGNFRPAVVVTDLPLEP
		DKPIDVGIRKFCENCEICAEQCPSQSIPYGEVGTINDRGYDGWTINTSTCHNYWMSVPIS
		GSCRICIAVCPFSKKSGWIHKLARDVAVRDKTGLTASTLTWMEKNFFGEKDPSEYIYELG
		SREYPYVKEIPWWLKSSDFLDI
		>bin.26_RDase84_KJOHJLOF_02573
		MDRRQFLKTTAATAAVVGSAAALGTGVASGASPNTHHGWQNNEVDQYFDRTPFEVDKPTY
		NKIGPTKRPSGFEYVFGRRRAFLTYLKGYDKELSTEENLANVGIFKPEDANLDILTDESL
		KQYYRDYEHRKYLEEDIRYFLEIKPFANEAHKDINEVGDNILHKAYFAGFASFSSAFRGS
		GGSAVSSKEYDFEGVNERKFEVKDPKEMSKLIKKVATLYGSPIVRITKLNPDWVYATHNG
		GRGYKPNEPIEIPAHWKYAIVVGSPMEWDMFSANPSYGHSYDGYMQATIIADRLTKYIKT
		LGYPARPNSPFQSYDMVLPPICIDAGVGEQGRLGTCISPDFGGNFRPAVIVTDLPLEIDK
		PIDVGIRKFCEHCKICAEQCPSQSIPYGEIDSINGRGYDGWCINTSTCHNYWATVPLSDS
		CRICVTVCPFSKKSSWIHKFARDIAIRDKTGLAATSLTWMERNFFGEKEPSEYIYELGSR
		DYPHVNEIPWWMVASDFLNI
		>bin.26_RDase85_KJOHJLOF_02585
		MSQEKKSSQVSRRNFMKLSAASGAGVAAAGYGIVKDPVKSGTAYAAINLGKEHDEMPLEI
		SPDYERMRHKNIIFMREVWDPTISSTVSLFKSKELSQVPPSGGFGYREIELAMVTAGWSV
		NHFGADGSQAGIANIGLYSWEGAINDRKTTFKNPEEATVYVKKAANFFGASLVGIAKYDE
		RWTYSHFYNPMEDKEIPAEFPFKPKSVISIAIEMDYEAYKTAPSILTSAASGKVYSNMAE
		TAHKVATFVRQLGYKAIPCGNDTGLSIPIAISAGLGELSRAGILVTEKYGPRVRLCKVFT
		ELELVPDKPITFGVKEFCEVCLKCADNCPSGAISKEKEMSFKTQSVSNNHGVKKWCVDAD
		KCITFWSEVGGDCGSCIASCPYNKIEEWHHDITKLATLSPAKPALRYLDELFGYGKTYNE
		EAIEDFWGIKKD
		>bin.26_RDase86_KJOHJLOF_02625
		MSNIEKKEVTEKSNKYSRRTFLKTSTALGMGAAACLSGINKLKSDKVAKASEAKIGVKKL
		DEFPHELAPDFKRLDQRRVELNRTLFQEPLLMKEMEGLPGFKNPDFCDTTPGNTLLDNAF
		QQGGCSVYDNLCFGSGMMQPNCSEMMTWDKPAYRDPVYIGTPDEANYVVKKVGKYYGAST
		IGVAPFDERWVYQPLYDAFEDRTFDIDEFPFQPKSVIVFCCEMPYETQLLSPSRTADAAP
		TLAYSAMPEVGFKIAEFLRELGYNSFNAGNDTAESVAYAILAGLGEQGRSGLLITPEYGA
		RVRIAKVFTDMEITPDKPIDFGASKFCEYCKKCALSCPAQAISYTDEMTWGEEMRPDEEG
		VYIASNHFGIKKYYTDELSCYKYWNSSMTGCGVCISVCPFNKPYTWNHVLTRMLTTTPMR
		PFLKDMDDLFGYGQCYSERAIIDFWDYDSYTEGKVDYL
		>bin.26_RDase87_KJOHJLOF_02630
		MLNKDNEDKNISRRRFLKGGAVLGAAIGISSINSKNTTEEVAKAIGKKELDNFPHEISPD
		FKRLDSKMITRAREMWDPEKIKVLAALPGYGNVVDDNQPGWTTLDHALTKGAVSVNEDFG
		GNFGSFSNSPLYPWYKETAEHKYEFASKEDATKAIKRAAKFYGADLVGVTPYDEKWVYDP
		YGVALNENFEMVPVSDKDFPIKPKSVIVMAYEEDYVGISTAPSMIDEATTTLTYSKMAEV
		TYKLSTFIRSLGYNAIGVGNEVAESVPYAIAAGLGEQGRQGLLITYEYGPRVRLSKVFTE
		MELVYDKPIEFGANKFCRVCKKCAYSCPSQSISFNDEMSWEADEFSVSNHLGVKKYYVNV
		DTCHEYWFASGSACDVCISSCPFNKPDFWHHRITTALTGTPLKPFLNEMDDLFGYGNVFD
		EKACVDFWDLGTYAGKKY
		>bin.26_RDase88_KJOHJLOF_02651
		MDRREFIKTGLITGAGAAAVVSKPLEAKAVSGTGTVSVAGIELTKMGVKRHPIEDFDELY
		NLPSKDKVTHFLDRDSNAFGYGPIKHLPGYESCFDFFMNDNLTIEGRPGYGVKDYALKQC
		DLHYLEGMVYDFHEAAPLNGKYEFSSKDEANDWLKRAAYYVGCDDVGIAPYDERWGFQSE
		LEKMAELKEKFGFVPKTCIVIIVKMPRELVALSPLPVANGIEFVAYSQITNKAAMISQQL
		NNLGYHALPDKDYLSLNVPYALMAGLTEHSRNGLSISPKFGMSFKSATIYTDMEATPDGP
		ITFGVKEFCESCMKCADVCPSGAISKDDVPTVMNTEVSNTSYPHWAADGTKCLSYWTENH
		SSCARCIMACPFTKDENWLHQGVRIASSSIPGMHSVAREFDDLFGYGKDPSTNFEKAASK
		FWNIDPQELRWDKP
		>bin.26_RDase89_KJOHJLOF_02690
		MNENFSRRNFIKGGAILGAAVGLSSLTSGKSSEEVAKAFGKKELEKFPHEISSDYKRYDQ
		RNEQITLHGGPGFDNPVAAAMIGPNNPGYTPLDLALLVGAMSTNADFGGVQGLGTNSPLY
		TWDKKPAPNKVEFASKEDASKAIKRAAKHYGADLVGITPYDEKWVYDPMFSTLDQRLIED
		SEFPFKPKSVIVMAYEMDYAGMATAPSLTQSGTTLLGYSNMAEVNYKVSTFIRTLGYNAF
		GAGNEVALSVPYAIAAGLGEQGRQGLLITYEYGPRVRLNKIFTEMELVYDKPIEFGANKF
		CQVCKKCAYSCPSQSISLEDEMTWEGETPSKSNQVGVKKYYVNVETCFEYWGTVGNDCGV
		CIASCPFNKPDFWHHRITTALTSTPLKPFLNEMDDLFGYGNVFDEQAARDFWGFDGYAK
		>bin.26_RDase90_KJOHJLOF_02693
		MEEKNVSRRKFIQGGAVLGAALGLSSLAKPDEKKDLAKAIGVKECDEFPYEVLTEAEGFK
		RYDQKNLAFIRKGWDPEMQKLLEGLPGFGNVTDNNRPGFTHLDQALYRGSRAVNEKFAPA
		SAGGQPNTPLYTWDELPNEEKYEFASKEDATKAIKRAAKFYGASLVGITPYDSRWVFDPM
		WSYFEKRDVHDTEFPFKPKSVIVIALEMDYEAMKAAPSRLEEAATALIYSKMAEVNYKVS
		TFVRYLGYKAFGAGNDVAESIPYAIAAGLGESGRNNLLITYEYGPRVRLTKVFTEMELVY
		DKPINFGANEFCKVCKKCATSCPSQSITLEDEMSWEPVSISNHAVAKKYYLNVETCYQYW
		NTIGNDCGTCISSCPYNKPDFWHHRITTALTATPLKPFLNEMDDLFGYGHVFDEDVARNF
		WDLESYC
		>bin.26_RDase91_KJOHJLOF_02699
		MKENNVSRRKFLQGGAVLGAAVGLSSLTGGKSTEEVVKAVGKKELDAFPHEIADDYQRYN
		QGNVTFLRQDDAMKDLLEGTPGFMQVIDDSTSGMTTLDYWLINAASAVNDAFAPGSAGTN
		PNTPLYTWEAQPNEKKYEFSSKEDATKAIKRAAKFLGASLVGVTAYDEKWVYDPIIQFIT
		ADGVPKIMSSQKDFPFQPKSVIVMAFEMDYETMSSAPSNLENACTMLMYSKMAETNFKLT
		TFIRGLGYKAFGAGNDTAMSVPYAIAAGLGEQGRQGLLLTYEYGPRVRLCKVFTEMDLVF
		DKPVEFGANKFCQVCKKCAYSCPSKSISEEDEMSWAGIGYESLSNQVGVKKYYLNVETCY
		KYWNTCGNDCGVCIASCPFNKPDFWHHRLTTALTATPLKPFLNEMDDLFGYGNVFDESIA
		ANFWGLDNYLK
		>bin.26_RDase92_KJOHJLOF_02702
		MYSNKEKNNLLTRRNFIKASTAVGASTAIAGVSVAKNPKKGTAYAASLITKQHDEFPIEI
		SSEYKRFSDRNICQHRALSGDPAVKEGFMNFIKKFQGIIPPSGEPGFSEIDLALANAAWS
		IEMEYGSHNMTGVKKTKYYMLGWEGAINERKTTFSSLEDATEKVKKAAKFLGADLVGIAK
		YEDVEKFVYSDWFDSMEQKEIPGEFPFKPKSVISLAYEMDYEGFMNTPYQISNAAVGDKY
		SAMAVTSHKIAVFLRRLGYQAIPCGNDTALSIPIAIQAGLGELSRMGLLVTKKYGPRVRL
		SKVFTDLELVPDKPITFGVQEFCKVCMKCVDNCPSGAVPKDPEPSYNLPTISNIPEVKKW
		CIDPEKCLNYWGEVGGGCGCCIAVCPYNKIEEWHHDLAKLATVTPGVRNAARYFDELFGY
		GKIYNESAVDDFWTYKED
		>bin.26_RDase93_KJOHJLOF_02711
		MIQKNEEKKDFSRRKFLKGGVALGAAAGLSAITGDKTTKEVVNAIGKKELDEFPIELSPD
		FKRYSQGNVAAYRGFSAMMSQMGITDVSQLAEMGFDMKEMLKHAGIENRTGSGLGFSQVD
		RAMNDACWSVAMDFGEFDHNTGLSAYEGPVADNKYKFASKEEASKVVKRAAKFLGASLVG
		ITEYDEKWVYDKYFTVTQGEIPNDMPFKPKSVIVMAVEMDYDALKAAPSYIGDSAVAMGY
		SRMIELAYSLTTFVRQLGYKSFGCGNDLAESVPFAIAAGLGEMGRMGLIITQEYGPRVRL
		CKVFTEMELAYDKPIEFGAMKFCEVCKRCADACPSQSIPYDTERSFNTLTVSNHAGMKKW
		YVNVESCFGYWQQSDTGCACCITACPYNKPSFWHHQLTTALTSTPVKPFLKTMDELFGYG
		QTFNEQAVIDFWEMD
		>bin.26_RDase94_KJOHJLOF_02714
		MVTSNENNKSLTRRKFLKTSTAAGVGAAITGFSIANSQKKRTAFATTMLTKECDEFPLEI
		APDYKRFNQRNTAFLRGFAGDPLVAKHMQTYLGKTNGIVPPLGTSGYSEFDVALSNAAWS
		IENDFANGSAPGICTRTGIYNWEGPINERKTIFNSPEEATKKVKVASKFLGADLVGIAKY
		EDVEKFVYSHWFNPQDQSDIPAEFPFKPKSVISLAYEMDYEAFKAAPSYLQEAAAGDKYS
		AMAITGHKMAVFLRRLGYQAIPCGNDTAMSIPIAIQAGLGELSRMGQLVTEKYGPRVRLS
		KVFTDLELVPDKPITFGVEEFCKVCMKCADNCPSEAIPRDSEPSYNVPTISNISGVKKWT
		INPEKCIKFWGESGGCCGSCIAVCPYNKLDEWHHDLAKLATITPGIRNVARSFDELFGYG
		KIYNNKAVEEFWEYKED
		>bin.26_RDase95_KJOHJLOF_02717
		MTNSNENKKSLTRRNFLKASTAAGVGTAIAGVSIAKNPKKGTAYATSLFTKECDEFPLEI
		APDYKRFSQKNTVFLRGMTGDPIISEQMKAFGGKKAGIIPPPGTPGYSDLDLALSNAAYS
		IVDDFTSGNAAGITTRIGIYNWEGPINERKTTFNSPEEATKKVKVAAKFLGADLVGIAKY
		EDVEKFVYSEWFSPQDQSFIPAEFPFKPKSVITLAYEMDYEGYKTSPTFLIEAATGDKYS
		AMAITSHKVAVFLRRLGYQAIPTGNDTALNIPIAIQAGLGELSRMGQLVTEKYGPRVRIS
		KVFTDLELVPDKPITFGVEEFCKVCMKCADNCPSEAIPRDSEPSYNIPTLSNISGVKKWT
		INSEKCFKFWSENGGGCGNGIAVCPYNKIDEWHHDLAKLATVTPGIRNVARSFDELFGYG
		KTFSEKSVEDFWEYKED
		>bin.26_RDase96_KJOHJLOF_02722
		MLNNEEKKVTVSRRKFLKASTAVGVGTAIASVSTVCNPKKEGTAYAKTLLTKEHDEFPLE
		IASDYQRFHQKNTGFLRGYDVTDPGTGTSYMDLFKAKGGVIQRSGKPGWTDLDYAISAAA
		WSIEIDYGEGSVSGIGTGKGIYAWEGPIHHTKTMFSSPKEASKIIKKTSKYLGADLVGIA
		KYEDVEKWVYSHWYNPLEKTSIPAEFPFRPKSVISFAFEMDYAGYQTAPSSIADAATGHE
		YSRMATTAHKMAVFLRQIGYQAIPAGNEIAMSIPIAIQSGLGELGRMGLLITEEYGGRVR
		LAKVFTNLELEQDKPITFGVKEFCKTCMKCADNCPSKAIIKDIEPSFKLHNRSNLPGIKK
		WNINAENCLHFWGENGASCAICISVCPYNKIEEWHHYLSRLATVIPGVKDVAREFDELFG
		YGIPFNNKAIEEYWDKLDY
		>bin.26_RDase97_KJOHJLOF_02794
		MSKLSVNRRSFLKAGAAVAGAAAIGSIPGINNIAKASGGKPPQIDTDPAYSKAVPPVETI
		NDVESQGTFTPKWGQPKELVYEAPPANYECKLVKERDRGGARFKYVEHNERWLGTTEITG
		EVKRRSSYSDGYGQFYAGLTGTDETRNGKWNSTEPTLRAQQDVRNLLVSKERGPVADTKI
		AIPDPELMSKHIKDYGYSMHVDEIGIGKTPEAAIYTDVFDWWIMDKAENTTPYLPYCIVL
		TCKSDLRQFLCGDGTHLESINAISLSYIPGLTAATVLAGYIRNLGYQAYVSNKEQDMMMV
		PPMEIAAGFGELARGGIVMSPRFGTKINPIAILTDLPLVPDKPIDAGIRDFCRVCKKCAE
		ECPAQAIPYDTDPTEHNGYLSWATDIKKCAQFMLSNYNGNSCCSVCVNVCPWSSKEESWF
		HEAGVFIGSSGETGSALLKQVDDLFGYGTEVMPQYRWFLEWPELHKY
		>bin.28_RDase_EEOFEDGJ_00375
		MNAILLLFGAAVLIGFICVSIISVFEKEHTAAYRSFILSLIFSAPYFILASADFRYTETV
		ATILIGLTLFAVIILFIPLPSMKRKADEIPKSKIDERDIMFSRQRLEEGSERFKKYYSDN
		PDKKALDDIFRSKPGLLNSGSLKYDPVMFASADASFQTVEQYHNFVDGKISDTKYELNHK
		EISNYIKEWAKHLGAVDVGITELKDYHLYSHVGRGNDYGKPVELNHKYAIAFAVEMDREM
		VGAGPEAPIVMESAKEYLEAGSIAIQLAAFIRNLGYPARAHIDGNYRVICPLVARDAGLG
		EIGRMGLLMTPALGPRVRIAVVTTDLPLNIDLRKPDHSVIDFCEKCKKCANVCPSHAIPI
		DGRKEIDGIQRWQINSESCFTYWSSVGTDCGRCMAVCPYSHPDNIFHNFIRWGVRNNFIF
		RALAVHLDDFFYQKHPKPLKIASWLKVRSSVPK
		>bin.30_RDase_FJJCAFEN_04943
		MRLYLRLRGSSGKEVWNIYRDLGIAVNKISSFIRERGFSAQAGPALGGDVNYPMLAQKAG
		MGRIGRHGLLICEAAGPRQRLAAVYTNISNLPYSDSDSEKHQWIDDWCSSCRRCQQKCPG
		EAILNSPLYGEDGGVSRIEYKKCAVPFSATLGCSVCIKECVINGQGYEKIKKAHTDRIPC
		S
		>bin.31_RDase_IBGKEEPK_02540
		MSKKDNPKGVSRRDFFKMGGLSAAVGATAITAMPQKAAAKKLDEQISNKIVKIHDDFPVE
		IRSDYVPPRNWDNVQARSFFVDAIKAIGEKVEDEIVADGQAFAQKMNFAYDNSKAGYNQA
		DKALLAGAWAMNNYAAGPSPATIADFGVNSWEQRDSINPYALFDNDYVVKEKYKFDTKQE
		AANKIKRAARLFGADLVGITRRDKRWDFRKFLNPVPPLLRKPLLAPPTAQQMEGLKSWGP
		DKFVTDWSDFPFEPKTVIVMAFEMDYEGISTSPSFIGSGAAGAGYSNMAKIPYQLAVYLK
		NLGFNAVSAGNDMGLSVPYAIAAGLGENSRLGQVVTYKYGPRVRLAKVYTDFDFVEYDKP
		KSFGVMDFCKNCMRCADACPTKAITHDKEPSFEPTHDNKNNAWYNTKGVKKYFVDAKKCF
		KLWGELGDDCGICMASCPYNKPDFWHHRLVDSITAAMPGAVHDFMREMDELFGYGNVEDK
		ESIKKFYSPKGKSYDGH
		>bin.32_RDase_EJLJEIOD_01580
		MTDRPHKRFDERDTLFARMAWEQGGPAWEDYHRRNPDRLEADQRLRAMPPLGNPGAAAFN
		PLAMPVVDGVFSFLADLHPLVEQEPSAPPREWDRETATRWATGLARHFGAGNAATLAMQP
		EHYYTHRGRHEYAYGREVTDMLPYGVVFSAPMDPAMIHRGPMAPEAVETVRGYLTAAVTG
		FALAYSIRQMGYRARVHMDGNYLLVAPIVARDAGLGVTGRMGLLMDRDNGPCLRLGVVTT
		NMPLLEGGPDRTMEKKVQTFCRVCHRCADQCPARAIDATGGNNEAAFPWKTNAEACFANW
		LRMGTDCGVCLSACPFTVMNVWDRLEAATDSQAAAREILREYETRWGKRPYDPGTPDWMN
		LPALPPVGLDKEDKSL
		>bin.35_RDase1_JBGLKOEC_00322
		MANSKKKHHSTVGRRDFMKMLGVGAGALGLGAAGYASGFKDLDEMMASPLAERKLPFWVK
		EVDEPTVEIDWDNMEIFQGPENTLFNPASWENPKDYFDIYNRNIASTKKNVQENVPGLSL
		KDRALADANCWGWGGRSGADLAAPWAGADVKANPQWEHPTMYYTPEEYGVPKYNGTPEEN
		SRMVRTAGRIMGASDMGFVKLDEKTKKLLWGKITFENVEKGYADKEKNKFVLPDKDLWAV
		CSVIPQSLWMQQYTERMSWASSNTMSYSRANIYGNRLSVFLRGLGYQSYGGDTESVGRLV
		GFGVMSGMGEYGRAGILVSPKYGTDIRTVLVTITDLPLAVTKPIDAGIVKFCKVCKKCAE
		MCPSGAISMEDEPFWGGDAPSQAKGIKGWYMDNKKCYSYMLGGEPDCSRCQTVCPFTKFD
		EAVIHDLIKLSIGSTPLLNSAIKKMDDVFGYGIEPDLSKTPWDLDPMDIPIYGLDKSRS
		>bin.35_RDase2_JBGLKOEC_00419
		MTEKSSKSSYSRRDFLKIGGLAGAALTVAGTAGAAYVTGTDKDTYTGYESFEGAQQTFPR
		EKYEFEGPAYSPVGKVRRPGRYTDLVFMRVAIFGQKMQAGWKKEDGVDALGEPLASWYKE
		FPDQLDLDITCTLKTIPNAEKDHKVYDDYFMLADAYAWGWEDIFAFYPAEPTEPPEVSDF
		KLTHNTPMGNFDTPIRETPRKFKSPEHAAELIKKIAHRYGATLVGITKLNPDYCYDLGLR
		GSGNMGPWEIPKHWKNAIVVGVPHEWEQVLSNPAHGTSYDGYNRVRNVSARLTGFLKHLG
		YPSRSHHPPYHYDLVVPPIAVEAGIGQIGRHGFVICPETGSNIRMAVITTNLDMALDKPI
		DFGVTEFCNDCAVCADNCPSDAISHADSPKGMTLRGYEHWFIDTGKCYNFWMQAMGPLGC
		RLCLASCPYTRRNNWLHNVAKTVDINDPTGLVNNALVFMQKNLFEMKKPQEYLRPPNGRF
		AGYRDAPEWLQSENYFTGDILNPQQGG
		>bin.5_RDase_JCNINCAO_01069
		MKRADERDTIFARMRYEKGSPEYEEYYNRRPENKELDDLLRSMPGLCSPGTETYDPLNAP
		IAEANFRFLEDIRPLVEGETSRKRLILDPEVMTRKIKAMAVYYGARMVGIARLGEQHFYS
		RKGRPKDDYGRSIGVPHPFGIVFASPMDMDKINQAPGLPVVVESSLSYVKVAIIGMLLSY
		YIRETGYEARNHMDGNYLVVPNRVAQDAGMGEFGRCGMLVTQDYGPAVRFAVVTTDLPLL
		PDKPRKFGLGTFCRICRNCALECPVQALSEDDDEREWKVKSEKCYKYWRTVGTDCSICIK
		ACPFSQGLASGFTGNFNDDPGAVGDIMKRFREISVKRPDPVDPPDWI
		>bin.6_RDase_CDOCCNOM_01478
		MLFTFSTITTLLFGCAIFSILLITLIISILEHQRRALVISSLLLITIPTPIFYITLYTQQ
		SSFPIVFTIAGIVTLLIFLFPKKPASEQPQTPQKQIDERTVMFSRACLQEGSTRKDQYYT
		IHPEHRQTDDLFRKKPGLLSEHAGLYSPLPFAAAKASFTTVEALHQNIESSENSNQTKLP
		PEELTTFLKQWTLHLGAEAIGITYLKKHHLYSHIGRGKDYGQQVALRHKYAIAITIEMDH
		QMVNQAPYSPIIVESSNQYQKIGAIAIQIANFLKELGYPSRAHIDGNYRVVCPLVARDAG
		LGELGRMGLLITPRLGPRVRIAVITTDAPLSTNTYTPDLSVTDFCNHCKKCATVCPSQAI
		PHTPRKLIHGALRWQINQENCYSYWCTIGTDCGRCMSVCPYAHPDNLMHNMVRFAIRYSW
		LFRRIAIWGDDLFYGKKPRSGYKKEIKKRAV
		>Dhb_restrictus_PceA (WP_025206074.1)
		MGEINRRNFLKASMLGAAAAAVASASAVKGMVSPLVADAADIVAPITETSEFPYKVDAKYQRYNSLKNFFEKTFDPEANKTPIKFHYDDVSKITGKKDTGKDLPTLNAERLGIKGRPATHTETSILFHTQHLGAMLTQRHNETGWTGLDEALNAGAWAVEFDYSGFNAAGGGPGSVIPLYPINPMTNEIANEPVMVPGLYNWDNIDVESVRQQGQQWKFESKEEASKILKKATRLLGADLVGIAPYDERWTYSTWGRKILKPCKMPNGRTKYLPWDLPKMLSGGGVEVFGHAKFEPDWEKYAGFKPKSVIVFVLEEDYEAIRTSPSVISSATVGKSYSNMAEVAYKIAVFLRKLGYYAAPCGNDTGISVPMAVQAGLGEAGRNGLLITQKFGPRHRIAK…
		>Dhb_sp_CF_CfrA (WP_242827270.1)
		MDKEKSNNDKPATKINRRQFLKFGAGASSGIAIATAATALGGKSLIDPKQVYAGTVKELDELPFNIPADYKPFTNQRNIYGQAVLGVPEPLALVERFDEVRWNGWQTDGSPGLTVLDGAAARASFAVDYYFNGENSACRANKGFFEWHPKVAELNFKWGDPERNIHSPGVKSAEEGTMAVKKIARFFGAAKAGIAPFDKRWVFTETYAFVKTPEGESLKFIPPDFGFEPKHVISMIIPQSPEGVKCDPSFLGSTEYGLSCAQIGYAAFGLSMFIKDLGYHAVPIGSDSALAIPIAIQAGLGEYSRSGLMITPEFGSNVRLCEVFTDMPLNHDKPISFGVTEFCKTCKKCAEACAPQAISYEDPTIDGPRGQMQNSGIKRWYVDPVKCLEFMSRDNVGNC…
		>Dhb_sp_DCA_DcrA (WP_242824980.1)
		MDKEKSNNDKPATKINRRQFLKFGAGASSGIAIATAATALGGKSLIDPKQVYAGTVKELDELPFNIPADYKPFTHQRNIWGQALLGVPEPLALRERFAEVRWNGWQTDGSPGLTVLDGAAAHASWAVDYYLNGENSACRANKGFFEWHPKVPELNFRWGDPERNIHSPGVKSAEEGTMAVKKIARFFGAAKAGIAPFDKRWVFTETAAFVKTPEGESLKFIPPDFGFEPKHVISMIIPQSLEGTKCAPSFLGSAEYGLSYTQIGYAAFGLSMFIKDLGYHAVPIGADSALAIPIAIQAGLGEYSRSGLMITPEFGPNVRLCEVFTDMPLNHDKPISFGVTEFCKTCKKCAEACAPQAISYEDPTIDGPRGQMQNSGIKRWYVDPVKCFEFWSRDNVRNC…
		>Dhb_sp_HCH1_HchA (WP_287705300.1)
		MISENDKEKKTQQKKSKEVSRRGFLKASLGVGVGATGAALFGSELPGSNIIANAATVEHDTMPVEISADYKRYNFASLLPVITVTPGIKDFFEVRAGVVPPPEGWGWDPVNTALFHAAWSVEGDINHYNPNKGYRSTEGLCTWDGKVNPDTHKFESPEAASDAVKRAAMFFGASKVGIAPYDERWLYSEIMDDPATNNLIPNDLPFTPTHAIVILLEMDYDITEAAPLPPVSIATAEAYSNMGIINHKMATFIRQLGYKCLPCTNDTALSIPMAIQAGLGEMSRAGILLTSEFGARVRICKLFVDMPLAADKPISFGGTEFCKTCMKCADACPIQAISHDKEPSYKVFAATNPGVKKWAYDGMKCSNQIGTIGGLCSICIKVCPYNKQQEWHHEFVKLG…
		>Dhb_sp_TCB3_x001F__TcbA (AIA58680.1)
		MGEINRRNFLKASMLGAAAAAVASASAVKGAVSPLVAEAADIVAPITETSEFPYKVDAKYQRYNSLKNFFEKAFDPEANKTPIKFHYDDVSKITGKKDTGKDLPTLNAERLGIKGRPATHTETTVLFFSQHFGAMLTQRHNETGWTGLDEALNAGAWAVEFDYSGFNAAGGGPGSVITPYPINPMTNEIANEPVMVPGLYNWDNIDVESVRQQGQQWKFKSKEEASKMVKKAACFLGADLAGIAPYDERWTYSTWGRKIPKPCKMPNGRTKLMPWDLPKMLSGGGVEVFGHAKFEPDWEKYAGFKPKSVIVFVLEEDYEAIRTSPSVISSATVGKSYSNMAEVAYKIAAFLRKLGYYAAPCGNDTGISVPMAVQAGLGEAGRNGLLITQKFGPRHRIAK…
		>Dhb_sp_TCP1_DebcprA (AGC09147.1)
		NKHDRKFQLSRRNFLKAGAAAIALGAVGVVKTPSKAANAAGGSLGYTAAAKGQWSKLHPVHDLGSASIRYVESNDQWLGTSKIVGKIKNISEADNGFNRATRGLLPDPRIQLASLALPTHPFPLAQLMTVVLVGPDPVVEGPAAPKKLPIPDPEQMSQHIKDTAYFLRADDVAIGKMPEFGYYSEKVIDPAGLLNKPVSECVKPVTERLPYVIAVMVDQHLETMLASTGYDGISGSQSLRGYHAVANIAVILANYIRALGYNARASHFVNYVVVMPTVLISAGLGEMSRAGDCTIHPRLGYRHKAAAVTTDLPLAPDKPIDFGIQEFCRVCKKCAE
		>Dhb_sp_TeCB1_TcbA (WP_068882928.1)
		MGEINRRNFLKASMLGAAAAAVASASAVKGMVSPLVADAADIVAPITETSEFPYKVDAKYQRFNCLKNFYEKAFDPEANKTPIKFHYDDVSKITGKKDTGKDLPTLNAERLGIKGRPATNTETSVLFYSQHLGAMLTQRHNETGWTGLDEALNAGAWAVEVDYSGFNAAGGGPGSVITPYPINPMTNEIANEPVMVPGLYNWDNIDVESVRQQGQQWKFKSKEEASKMVKKAACFLGADLAGIAPYDERWTYSTWGRKILKPCKMPNGRTKLMPWDLPKVLSGGGVEVFGHAKFEPDWEKYAGFKPKSVIVFVLEEDYEAIRTSPSVISSATLGKSYSNMAEVAYKIAVFLRKLGYYAAPCGNDTGINVPMAVQAGLGEAGRNGLLITQKFGPRHRIAK…
		>Dhb_sp_UNSWDHB_TmrA (EQB22800.1)
		MDKEKSNNDKPATKINRRQFLKFGAGASSGIAIATAATALGGKSLIDPKQVYAGTVKELDELPFNIPADYKPFTNQRNIFGQAVLGVPEPLALVERFDEVRWNGWQTDGSPGLTVLDGAAARASFAVDYYFNGENSACRANKGFFEWHPKVPELNFKWGDPERNIHSPGVKSAEEGTMAVKRMARFFGAAKAGIAPFDKRWVFTETAAFVKTPEGEDLKFIPPDFGFEPKHVISMIIPQSLEGVKCAPSFLGSAEYGLSFAQIGYAAFGLSMFIKDLGYHAVPIGSDSALSIPIAIQAGLGEYSRSGQMITPEFGPNVRLCEVFTDMPLNHDKPISFGVTEFCKTCKKCAEACPPQAISYEDPTIDGPRGQMHNSGIKRWYVDPVKCFEFWSRDNVRNC…
		>Dhc_mccartyi_195_PceA (WP_010936099.1)
		MLNFHSTLTRKDFLKGIGMAGAGLGAASAVAPMFHDLDELVASTPSTRNLPWFVKEREHGDPTTPIDWDMIQRRPYTWVRMDPTLPVYDNLKSIGAPVSRWLDWEDKKAEDEILYAKAREDFPGWEPGLDGFGDIRTTALTHASEMFSFGNFPTRMNLGGNMVDLVAAVRAAGGYLGSTDSYAGPKMVHTPEEMGGTKYQGTPEDNLRTLKAGIRYFGGEDVGALELDDKLKKLIFTVDQYGKALEFGDVEECIETPKQVTIPNKCKYIFLWTMRQPYEWTRRQSGRFEGAATETSYERAYNTKAHFQDFVRGLGYQMISAGNNSLSPAGAWAVLGGLGELSRASYVNHPLYGITVRVTWGFLTDMPLPPSRPIDFGARKFCETCGICAENCPFGAINP…
		>Dhc_mccartyi_195_TceA (WP_010935886.1)
		MSEKYHSTVTRRDFMKRLGLAGAGAGALGAAVLAENNLPHEFKDVDDLLSAGKALEGDHANKVNNHPWWVTTRDHEDPTCNIDWSLIKRYSGWNNQGAYFLPEDYLSPTYTGRRHTIVDSKLEIELQGKKYRDSAFIKSGIDWMKENIDPDYDPGELGYGDRREDALIYAATNGSHNCWENPLYGRYEGSRPYLSMRTMNGINGLHEFGHADIKTTNYPKWEGTPEENLLIMRTAARYFGASSVGAIKITDNVKKIFYAKVQPFCLGPWYTITNMAEYIEYPVPVDNYAIPIVFEDIPADQGHYSYKRFGGDDKIAVPNALDNIFTYTIMLPEKRFKYAHSIPMDPCSCIAYPLFTEVEARIQQFIAGLGYNSMGGGVEAWGPGSAFGNLSGLGEQSRV…
		>Dhc_mccartyi_BAV1_BvcA (AAT64888.1)
		MHNFHCTISRRDFMKGLGLAGAGIGAATSVMPNFHDLDEVISAASAETSSLSGKSLNNFPWYVKERDFENPTIDIDWSILARNDGYNHQGAYWGPVPENGDDKRYPDPADQCLTLPEKRDLYLAWAKQQFPDWEPGINGHGPTRDEALWFASSTGGIGRYRIPGTQQMMSTMRLDGSTGGWGYFNQPPAAVWGGKYPRWEGTPEENTLMMRTVCQFFGYSSIGVMPITSNTKKLFFEKQIPFQFMAGDPGVFGGTGNVQFDVPLPKTPVPIVWEEVDKGYYNDQKIVIPNKANWVLTMTMPLPEDRFKRSLGWSLDASSMIAYPQMAFNGGRVQTFLKALGYQGLGGDVAMWGPGGAFGVMSGLSEQGRAANEISPKYGSATKGSNRLVCDLPMVPTKP…
		>Dhc_mccartyi_CBDB1_CbrA (WP_011308703.1)
		MSNFHSTVSRRDFMKALGLAGVGLGAAGAATPVFHDLDELISSKPEVRESPWWVKEREFEDPTVEIDWSLKTHFDYNLVHSWVSKETAQEWQEKQAELIREAVANNTPGNTLKDMALANMGLHYAGSDLFNYSQLSRPEYSTVILDTFDVSGQIDNKYGLTRTQLGIPKWQGTPEENSAMVAAVLHFLGSTRVGYVSINENNKKVWFSPDKANRIISWGDVEEPVNTPGILWPGNKLGSLVLPNKCNSLISFVIPQSGISKYHHTALSRAATFLGYAESTIISARLQIFLKTLGYDGVGSDASANNVGFGVLAGNGELGRLNYLVNPWHGALIRKADFMLTDLPLAPTRPIDSGITRFCATCKKCAEMCPGSALSLADGPSWDTLSAQNGLGVKNYTND…
		>Dhc_mccartyi_MB_MbrA (ADF96893.1)
		SSRRDFMKGIGLASVGLGTLSSVTPRFTDLDEIISDEKANYKQPWWVREQDQGVTEVDWDKKQTFNQAQYDNRVAHLRPSPLDDEYRTLPGTLFSELYYSNMKTFIQENKPGFSLRDRGIYWGWASPLIKDMLGYRRAGGIGSGSGESFTGYDFLDLVDTPESIGVPRWEGTPEENSRMLRSALKLMGASTVGFVEINDNNKKLVFTGNSLVGKPVVWEDTENIYQTNEKQVIPNKCKWAVVYTIRQPLETTKRGPSWISDGAVGIAYDQCDIVQYRLQAFLKCIGYQAVGGNLFGLGPLPAWGELSGLGEVGRLQNLITPEFGPLIRESKFNLIDLPVAPTKPVNFGAQRFCHTCLKCADACPGNALQNREPSWDITPKYDEYVKPELFNSPGHKTWY…
		>Dhc_mccartyi_VS_VcrA (WP_012882535.1)
		MSKFHKTISRRDFMKGLGLAGAGIGAVAASAPVFHDIDELVSSEANSTKDQPWYVKHREHFDPTITVDWDIFDRYDGYQHKGVYEGPPDAPFTSWGNRLQVRMSGEEQKKRILAAKKERFPGWDGGLHGRGDQRADALFYAVTQPFPGSGEEGHGLFQPYPDQPGKFYARWGLYGPPHDSAPPDGSVPKWEGTPEDNFLMLRAAAKYFGAGGVGALNLADPKCKKLIYKKAQPMTLGKGTYSEIGGPGMIDAKIYPKVPDHAVPINFKEADYSYYNDAEWVIPTKCESIFTFTLPQPQELNKRTGGIAGAGSYTVYKDFARVGTLVQMFIKYLGYHALYWPIGWGPGGCFTTFDGQGEQGRTGAAIHWKFGSSQRGSERVITDLPIAPTPPIDAGMFEF…
		>Dhc_mccartyi_WBC2_VcrA (WP_303678320.1)
		MSKFHKTISRRDFMKGLGLAGAGLGAAAATTPVFHDLDEFVSSEANSTKDQPWYVKHREHFDPTITVDWDIFDRYDGYQHKGVYEGPPDAPFTSWGNRLQTRMSGEEQKKRILAAKKERFPGWDGGLHGRGDQRADALFYAVTQPFPGSGEEGHGLFQPYPDQPGKFYARWGLYGPPHDSAPPDGSVPKWEGTPEDNFLMLRAAAKYFGAGGVGALNLADPKCKKLIYKKAQPMTLGKGTYSEIGGPGMIDAKFYPKVPDHAVPINFKEADYSYYNDAEWVIPTKCESIFTFTLPQPQELNKRTGGIAGAGSYTVYKDFARVGTLVQMFIKNLGYHALYWPIGWGPGGCFTTFDGQGEQGRTGAAIHWKFGSSQRGSERVVTDLPIAPTPPIDAGMFEF…
		>Dhg_lykanthro_BC_DL9_DcpA (ADJ26807.1)
		MKSHSTMSRRDFMKTLGLGATAIGSVGVTAPIFHDLDEMMSISAAETFNSTTSMQKRPWWVKEVDIPTVEIDLKLRTPYAGHLSAGLSPLYLSKEEIAAILASQQNNAIEGAKNNRPGFTLRDQIGAWASLDRGQTGYVKYPPEGFRTIKVTHETLGVPKWEGSETENAFMIRTFLRQFGAGAIGYARVDDDSVGPRKPLFNTHVRLENNPDYKYDANGTFVMPEKCKYAIIIYDRSPRDPNNYRRTVNSPQAFVSNMEKCEYGHKLQNFLWGLGYQSYWFEDGTTSKFTGTPTNVWGILSGIGEYTRIHNPVSQPEGETGNFASILFTDLPLPTTKPIDFGALEFCKTCGICADVCPAGAIPTVEEYREPTWDRATGPWSASNDHKGYPNKSIECVKW…
		>Dhg_sp_GP_CerA (WP_102331830.1)
		MSNFHSSISRRDFMKGLGLAGAGGLGAAVLANNNLPVEFKDLDDVLSAGKALEGDHANKVNNEPWWVKTREHENPTCNIDWNLITRYSGWNNQGAYVLPENYLSPDYNDRRHTIVDSVIEGTQGKKRIDTLWYQTGINWMKDNIDPDYYAGWQGFGDRKEDALIYAATAGSHNIWNNPLYGSNRYNGSRPYLSLRTMTGLNGWHEFGYTDVKLQDYPKWQGTPEENLIMMRTATRYFGASSIGAIKITDNVKKIFFTKAQPFLFAPWHHVMKTTEYIEYPVPVDNYPIPIVFEDIPADQGHYSYKRFGGDDKIVVPNALDNIFTYTVMLPEKRFKYSDSIGMDVASCIAYPLFTEVEGRLLQFISGLGYNSMGGGVEAWGPGGAFGNLSGLGEQARVSS…
		>Dhg_sp_WBC2_TdrA (AKG53095.1)
		MQLGIRERPEKSAQIPEERRRNKSMSNFHSSISRRDFMKGLGLAGAGGLGAAVLANNNLPVEFKDLDDVLSAGKALEGDHANKVNNDPWWVATRDHENPTCNIDWSQITRYSGWNNQGAYVMPDNYLSSDYSGRRYTIIDSVIAAANGTKPIDTLRMQQGINWMIANIDPNYYAGYQGYGDRKEDALLYAATNGSHNCWVNPLYGSDRYNGSRPYLSLRSMTGTLGMHEFGYNDVKLQDYPKWQGTPEENLILMRAVSRYFGASSVGAIKITDNVKKIFFAKAQPFLFAPWHHLLKTAEYVEYPVPVDNYPIPIVFDDVPADQGHYSYKRFGGDDKIVVPNALDNIFTYTVMLPETRFKYVCSIGMDPCSSIAYPLFTEIEQRLQTFIAGLGYNSMGGG…
		>Dsf_chlororespirans_Co23_CprA (AAL84925.1)
		MTRSGKMEKLKKNEESKALSINRRNFLKIGAATTAMGLIGAVKSSSQVAAAATDTLNYVPGRKSQNSKLHPEHNYGGASVRFVEHNDQWLGTTKIIGTIKNPNEADMGFNLAARGILGDQAKKGVNNFIAKHPFGSSISSGLMFIAGEEAVTGQPAKEKLPIPDPEQMSQHIKDAAYFLRADEVGIGRMPEFAYYSHKTTVPRTKMAAAPVEEWTVPFEEKHPYVIVVMVDQHLETTLASTGYDGISGAQSFKGYHATGNIAVILAQYIRNLGYNARAHHARNYGAVMPPAVIAAGLGELSRTGDSTIHPRMGFRHKVAAVTTDLPLEPDKPIDFGLQDFCRICGKCAENCPGEAITTDRDHVEFNGYLRWNSDMKKCAVFRTTNEEGSSCGRCMKVCP…
		>Dsf_dichloroeliminans_LMG_DcaA (WP_015261904.1)
		MGEINRRNFLKASMLGAAAAAVASASVVKGMVSPLVADAADIVAPITETSEFPYKVDAKYQRYNCMKNFFEKTFDPEANKTPIKFHNDDVSKITGKKDTGKDLPTLNAERLGIKGRPATHSETGVLFFGQHTGVMPHQRSKETGNTLLDDALQAGVWAVEFDFHGFNATDNGPGTVITPYPINPMTNEIANEPVMVPGLYNWDNIDVESVRQQGKQWKFKSKEEASKMVKKAACFLGADLVGIAPYDERWTYSTWGRKIPKPCKMPNGRTKLMPWDLPKVLSGGGVEVFGHEKFEPDWEKYAGFKPKSVIVFVLEEDYEALRTSPSVIANAATGKVYSSMGGVSYKIAVFLRKLGYYAAPSGNNTGLNVPMAVQAGLGEAGRNGLLITQKFGPRHRISK…
		>Dsf_hafniense_DCB2_RDase (WP_015942994.1)
		MENNQKRQQSGMSRRSFLKVGAAATTMGVIGAIKAPAKVANAAETLNYVPGSGKIRSKLRPVHDFAGAKVRFVENNDQWLGTTKILTKVKMTSEADAGFMQAVRGLYGPEPQKGFFQFIAKDPFGGSISWARNLIAPEDVVDGAPEATKTPIPDPEQMSQHIRDCCYFLRADEVGIGKMPEYGYYTHHVADTVGLMTKPVEECVTPVTKIYPNVIVVMIDQGIETMWASTGYDGISGAMSMKSYFTSGCIAVILAKYIRTLGYNARAHHAKNYEAIMPVCIMAAGLGELSRTGDSAIHPRLGFRHKVAAVTTDLPLAPDQPLDFGLLDFCRVCKKCADNCPNEAISFDEDPIEYNGYLRWNSDFRKCTEFRTTNEEGSSCGTCMKVCPWNSKEDSWFHK…
		>Dsf_hafniense_PCP1_CrdA (WP_018305895.1)
		MKKTLGIILSISLAFSVLALPIFAAVDTTTSATVEAATPAAPATPAATAPAAAPSVDTSKIAAGTYYTVVSGDFFWQIAAKHGLTIDALAKLNPQIKNVNLIFPGQKILVKAEEAAAASTSTSTAAVAPAAKKLYQGIGMAANYRDNTARQKDHDNLNITTVAALFDDAGKIVKLQFDVVEILPDMFPGWMDPEAADKSFYKDAQANGFNWETKKEEGDAYGMKASAVSGKEWWEQMNFYEEYFKGKTVAEVQDWFAKYCDANGRPYKMAYPEKLTDADKAKVATFTEAEKKMLVDVTTGATMSLQDPHSRFIDALVKAYEVRKEVK
		>Dsf_hafniense_PCP1_CprA3 (WP_015942972.1)
		MFRSSDRQNKPQEQKFQMNRRKFLKAGVASALTAGMVGAMRTLPVSAAEAVASTGSSGSVNGARSKLHPKVDYGGASVRFVENNDQWLGTSQIVGTVNRTHEAEQGFNLALRGKLSSEAQVAMYHYNFVMKHPFDGALGIFSNYVSAENIVGGTPNQEKLPIPDPEQMSQNIKDTAYFLRADEVGIGKMPEYAYYSHKAPFSHEELIRDDISHSTPVTEKLPYVIVVMVDQHLETMLASTGYDGISSAQSMRGYHATAVISVILAQYIRNLGYNARAHHFANYAAAMPPVTIAAGLGELSRTGDCTVHPRLGYRHKVAAVTTDLPLLPDKPIDFGLQDFCRVCKKCADNCPSEAITHDTDMVEYNGYLRWNSDMKKCAEFRLTNSEGSSCGRCMKVCPW…
		>Dsf_hafniense_Y51_PceA (WP_011460641.1)
		MGEINRRNFLKVSILGAAAAAVASASAVKGMVSPLVADAADIVAPITETSEFPYKVDAKYQRYNSLKNFFEKTFDPEANKTPIKFHYDDVSKITGKKDTGKDLPTLNAERLGIKGRPATHTETSILFHTQHLGAMLTQRHNETGWTGLDEALNAGAWAVEFDYSGFNATGGGPGSVIPLYPINPMTNEIANEPVMVPGLYNWDNIDVESVRQQGQQWKFESKEEASKIVKKATRLLGADLVGIAPYDERWTYSTWGRKIYKPCKMPNGRTKYLPWDLPKMLSGGGVEVFGHAKFEPDWEKYAGFKPKSVIVFVLEEDYEAIRTSPSVISSATVGKSYSNMAEVAYKIAVFLRKLGYYAAPCGNDTGISVPMAVQAGLGEAGRNGLLITQKFGPRHRIAK…
		>Dsf_sp_KBC1_CprA (WP_019849417.1)
		MENNEQRQQTGMNRRSFLKVGAAATTMGVIGAIKAPAKVANAAETMNYVPGPTNARSKLRPVHDFAGAKVRFVENNDEWLGTTKIISKVKKTSEADAGFMQAVRGLYGPDPQRGFFQFIAKHPFGGTISWARNLIAAEDVVDGDAEPTKTPIPDPEQMSQHIRDCCYFLRADEVGIGKMPEYGYYTHHVSDTVGLMSKPVEECVTPVTKIYPNVIVVMIDQGIETMWASTGYDGISGAMSMQSYFTSGCIAVIMAKYIRTLGYNARAHHAKNYEAIMPVCIMAAGLGELSRTGDCAIHPRLGYRHKVAAVTTDLPLAPDKPIDFGLLDFCRVCKKCADNCPNDAITFDEDPVEYNGYLRWNSDFKKCTEFRTTNEEGSSCGTCLKVCPWNSKEDSWFHK…
		>Dsf_sp_KBC1_PdrA (BAE45338.1)
		MDREKENTLDQKEEKRSVGISRRNFFKASGIAAGVAALGLVTKSQPVYAGQESESAIVNFAVQEVDQSPYNLPPFANAENLKRYELGKNAFYSKELSMDKFGGNPWHIEAEKYIVKFIKEGVPGYSLMDNAFYDAAWASYKGTPLFSWEPLGVSNIKRAETVGKWEATPEQNNRYIKKVANEYGSGDTGVAVLNEQWFLSQDEKGKPYVFSTEHSKPTITEEAYYIPKTMNRVIVMLAPMNPNMLKYAPTTLSEATVGTEYSQMAESAGKMAEFIRGLGYNAIPMGNDASLSVPIAIDAGLGELGRHGLLVHPEYGSSVRISKVLTDLPIAPDKPISFGAAEFCRTCMKCAEACPSESISKDKDPSDKVACASNNPGMKKWYVNTWTCLNQWVENGGGC…
		>Dsf_sp_PCE1_CprA (AAG46187.1)
		MENNEQRQQTGMNRRSFLKVGAAATTMGVIGAIKAPAKVANAAETMNYVPGPTNARSKLRPVHDFAGAKVRFVENNDEWLGTTKIISKVKKTSEADAGFMQAVRGLYGPDPQRGFFQFIAKHPFGGTISWARNLIAAEDVVDGDAEPTKTPIPDPEQMSQHIRDCCYFLRADEVGIGKMPEYGYYTHHVSDTVGLMSKPVEECVTPVTKIYPNVIVVMIDQGIETMWASTGYDGISGAMSMQSYFTSGCIAVIMAKYIGTLGYNARAHHAKNYEAIMPVCIMAAGLGELSRTGDCAIHPRLGYRHKVAAVTTDLPLAPDKPIDFGLLDFCRVCKKCADNCPNDAITFDEDPVEYNGYLRWNSDFKKCTEFRTTNEEGSSCGTCLKVCPWNSKEDSWFHK…
		>Dsf_sp_PCE1_PceA (AAG49543.1)
		MENNEQRQQTGMNRRSFLKVGAAATTMGVIGAIKAPAKVANAAETMNYVPGPTNARSKLRPVHDFAGAKVRFVENNDEWLGTTKIISKVKKTSEADAGFMQAVSGLYGPDPQRGFFQFIAKHPFGGTISWARNHIAAEDVVDGDAEPTKTPIPDPEQMSQHIRDCCYFLRADEVGIGKMPEYGYYTHHVSDTVGLMSKPVEECVTPVTKIYPNVIVVMIDQGIETMWASTGYDGISGAMSMQSYFTSGCIAVIMAKYIRTLGYNARAHHAKNYEAIMPVCIMAAGLGELSRTGDCAIHPRLGYRHKVAAVTTDLPLAPDKPIDFGLLDFCRVCKKCADNCPNDAITFDEDPVEYNGYLRWNSDFKKCTEFRTTNEEGSSCGTCLKVCPWNSKEDSWFHK…
		>Dsf_sp_PCES_PceA (Q848J2.1)
		MGEINRRNFLKASMLGAAAAAVASASVVKGVVSPLVADAADIVAPITETSEFPYKVDAKYQRYNSLKNFFEKTFDPEENKTPIKFHYDDVSKITGKKDTGKDLPMLNAERLGIKGRPATHTETSILFHTQHLGAMLTQRHNETGWTGLDEALNAGAWAVEFDYSGFNAAGGGPGSAIPLYPINPMTNEIANEPVMVPGLYNWDNIDVESVRQQGQQWKFESKEEASKILKKATRLLGADLVGIAPYDERWTYSTWGRKIQKPCKMPNGRTKYLPWDLPKMLSGGGVEVFGHAKFEPDWEKYAGFKPKSVIVFVLEEDYEAIRTSPSVISSATVGKSYSNMAEVAYKIAVFLRKLGYYAAPCGNDTGISVPMAVQAGLGEAGRNGLLITQKFGPRHRIAK…
		>Dsm_tiedjei_3CBA_RDase (WP_014809274.1)
		MDTGDPKGHSRRDFGKIMATLFGAGAAATAGPIIGLAQAEEQIKKNREKLQVVEGSRIQIDENKFQRFSSRNIAFNVVSRELGESWYKVGYQKNLAKNLGEGRTGKALEPVGQAQARSAASLAFASTSWNVSTGAHGEGHENEGILSWSSYKMPKFITDKPPDEKNPENLTQQIKVVARLFGADLVGIAPFNPAWIYSSTQTNTYDPGEPKTKDIVIKDVPKPQGDERELVIPSDAKSVVVMAYEMNRLMVQTSPSFLSSAATNLGYGRMGVGSIFLAEFIRGLGYWAIPSKNDTGVSVPMAIEAGLGENSRMGLLITPQFGPSIRLSKVITNMPLISDKPIRFGVEEFCAACKKCARECPSKAIPTGEQAWEGPNECSLNGVKKWYSDTKKCLHFWLE…
		>Swa_sediminis_HAW_EB3_PceA (WP_012144103.1)
		MTTEKDNNSTDAPADPSRRKMFRLSAVAAGIAAVGGAGTFISHRVEGVPFEGGFPMPIDDKVLKPFNQRNWIFSQGGSERNRAEFPNRDKAFSELIGEEDWSFQDGMFAASDYTRSPEQWDNARPGYQQIDWALFCAASHPLEYLGKMAKFGMPDAPGICGWPQKNLAPVKWQFASKKEAATKIKRAAKLFGATRVGITYNDPRWNYEPMYNIFESKEVSWDEYPFKPKTVIVMLHEMDYDAIRTSPSPASVGAVNKGYTDMAVKAGSLADFIRRLGYKAIASHNDSINKVAYGIMAGLGEGARNGALVAPGLGPRVRISAVITDFDFVEYDKPRNFGIMEFCEHCKLCADRCPSKAITFDDKPGFKPTYEGADNPDLAWAGQIGVKKFYNDAKKCFKF…
		>Sul_multivorans_DSM12446_PceA (WP_025344665.1)
		MEKKKKPELSRRDFGKLIIGGGAAVTIAPFGVPGANAAEKEKNAAEIRQQFAMTAGSPIIVNDKLERYAEVRTAFTHPTSFFKPNYKGEVKPWFLSAYDEKVRQIENGENGPKMKAKNVGEARAGRALEAAGWTLDINYGNIYPNRFFMLWSGETMTNTQLWAPVGLDRRPPDTTDPVELTNYVKFAARMAGADLVGVARLNRNWVYSEAVTIPADVPYEQSLHKEIEKPIVFKDVPLPIETDDELIIPNTCENVIVAGIAMNREMMQTAPNSMACATTAFCYSRMCMFDMWLCQFIRYMGYYAIPSCNGVGQSVAFAVEAGLGQASRMGACITPEFGPNVRLTKVFTNMPLVPDKPIDFGVTEFCETCKKCARECPSKAITEGPRTFEGRSIHNQSGK…
		>Sul_multivorans_strainN_PceA (WP_148512140.1)
		MEKKKKPELSRRDFGKLIIGGGAAATIAPFGVPGANAAEKEKNAAEIRQQFAMTAGSPIIVNDKLERYAEVRTAFTHPTSFFKPNYKGEVKPWFLSAYDEKVRQIENGENGPKMKAKNVGEARAGRALEAAGWTLDINYGNIYPNRFFMLWSGETMTNTQLWAPVGLDRRPPDTTDPVELTNYVKFAARMAGADLVGVARLNRNWVYSEAVTIPADVPYEQSLHKEIEKPIVFKDVPLPIETDDELIIPNTCENVIVAGIAMNREMMQTAPNSMACATTAFCYSRMCMFDMWLCQFIRYMGYYAIPSCNGVGQSVAFAVEAGLGQASRMGACITPEFGPNVRLTKVFTNMPLVPDKPIDFGVTEFCETCKKCARECPSKAITEGPRTFEGRSIHNQSGK…
		>Nit_pacificus_pht3B_NpRdhA (6ZXU_A)
		MRLYSNRDRPNHLGPLALERLARVDDVVAQPARQPEDGFAASEDSLLGDVEEYARLFTRFLDGPVAPLGDAIPDDPARRAENLKASAYFLDASMVGICRLDPDDRAGDCDPSHTHALVFAVQFGREPEAGEAGAEWIRGTNAARTDMRCAEIAAILSGYVRWMGFPARGHFSGDAQVDLARLAVRAGLARVVDGVLVAPFLRRGFRLGVVTTGYALAADRPLAPEGDLGETAPEVMLGIDGTRPGWEDAEEEKRPLHMGRYPMETIRRVDEPTTLVVRQEIQRVAKRGDFFKRAEAGDLGEKAKQEKKRFPMKHPLALGMQPLIQNMVPLQGTREKLAPTGKGGDLSDPGRNAEAIKALGYYLGADFVGICRAEPWMYYASDEVEGKPIEAYHDYAVVM…
		>Comamonas_sp_7D2_BhbA (WP_015585978.1)
		MRIFTHRDRPVHLGSFPSERLRRKPGPPDLSRILETGVLRPPSRQDAPGMLAPAISRFMCALDQVREGDRNPHLAEIPGSPGERAQHLKAASYFLDTSIAGVCALQDEHRLSERVEHPDFRTATYEQSETKLRLRFNPSALLRQMKRSMELCESGIEHHTHTLVLMVAHPRDPSADEPGADWIVGMQDWRAALRAAETAAVLANYLRILGYEARSHTATTTDVNLMRLAVSAGLARMEDGAVANPFVGTRFGLAAVTTTLALKVDLPLAPATLTERWRAHGPSWWLGASSPKNASNVVDYTGRNYRDSLYPVETLKRVDDTTTFIDEDRIPRVPKSSEFFLRAAFGDLGKAPQEASKDGYSVAKAPLAAALRLALNVYSVLQRGEPAPQKVSYLDPVRN…

## Sheet: Table S5
RDase genes	PCE_NS2	PCE_NS3	PCE_S2	PCE_S3
bin.1_RDase_HDAFJHJM_02647	0	0	0	0
bin.10_RDase_BPHDLPJN_01069	0	0	0	0
bin.12_RDase_FKMEGLAC_01201	0	0	0	0
bin.13_RDase_LDHNNNPG_00298	0	0	0	0
bin.15_TPh_RDase_DIMEMLFK_02469	49.8814	254.453	104.784	25.7306
bin.18_RDase_EBAPDLEK_02929	0	0	0	508.151
bin.23_RDase_EAJMNHEO_02579	0	0	0	0
bin.24_RDase1_GHPEJDEE_01042	132.12	69.8551	0	0
bin.24_RDase2_GHPEJDEE_02962	0	0	0	0
bin.26_RDase1_KJOHJLOF_00032	8.71142	0.497226	0	21.9798
bin.26_RDase2_KJOHJLOF_00036	0	0.362885	66.4219	9.01512
bin.26_RDase3_KJOHJLOF_00271	0	0	0	0
bin.26_RDase4_KJOHJLOF_00444	0	0.560833	26.3044	12.7517
bin.26_RDase5_KJOHJLOF_00750	0	0.353901	0	6.51143
bin.26_RDase6_KJOHJLOF_00770	94.1693	1.99167	0	0
bin.26_RDase7_KJOHJLOF_00772	94.1693	1.99167	0	0
bin.26_RDase8_KJOHJLOF_00776	0	0.722455	0	0
bin.26_RDase9_KJOHJLOF_00780	0	0	0	0
bin.26_RDase10_KJOHJLOF_00782	0	0.916995	0	0
bin.26_RDase11_KJOHJLOF_00784	0	0.588732	0	0
bin.26_RDase12_KJOHJLOF_00786	0	0.455766	0	1.79846
bin.26_RDase13_KJOHJLOF_00790	0	0.680504	0	0
bin.26_RDase14_KJOHJLOF_00794	0	0.872818	0	23.2895
bin.26_RDase15_KJOHJLOF_00797	0	0.944869	0	8.40266
bin.26_RDase16_KJOHJLOF_00801	0	0.476404	0	19.8318
bin.26_RDase17_KJOHJLOF_00804	0	0.438843	0	23.7845
bin.26_RDase18_KJOHJLOF_00809	159.54	0	0	65.1172
bin.26_RDase19_KJOHJLOF_00812	0	0.87979	0	15.9934
bin.26_RDase20_KJOHJLOF_00816	53.5195	1.67093	0	30.1533
bin.26_RDase21_KJOHJLOF_00857	0	0	0	0
bin.26_RDase22_KJOHJLOF_01112	16.3199	0.382395	0	0
bin.26_RDase23_KJOHJLOF_01116	0	0	0	0
bin.26_RDase24_KJOHJLOF_01120	0	0.821825	0	23.2965
bin.26_RDase25_KJOHJLOF_01124	0	0.297093	0	0
bin.26_RDase26_KJOHJLOF_01128	0	1.75241	0	9.98604
bin.26_RDase27_KJOHJLOF_01132	0	0.407149	0	3.89858
bin.26_RDase28_KJOHJLOF_01135	0	0.36994	20.1879	13.1251
bin.26_RDase29_KJOHJLOF_01161	0	1.31174	0	0
bin.26_RDase30_KJOHJLOF_01326	0	0.387429	0	13.355
bin.26_RDase31_KJOHJLOF_01515	0	1.47462	13.2305	13.2305
bin.26_RDase32_KJOHJLOF_01614	0	0.675103	0	8.07647
bin.26_RDase33_KJOHJLOF_01624	0	0.834328	0	0
bin.26_RDase34_KJOHJLOF_01632	0	0.333832	0	0
bin.26_RDase35_KJOHJLOF_01653	0	0.486219	0	13.5771
bin.26_RDase36_KJOHJLOF_02096	9.42555	6.43402	9.42555	14.0114
bin.26_RDase37_KJOHJLOF_02099	0	1.25303	0	0
bin.26_RDase38_KJOHJLOF_02104	0	0.978694	0	0
bin.26_RDase39_KJOHJLOF_02109	1050.36	135.888	0	0
bin.26_RDase40_KJOHJLOF_02112	0	2.47214	44.3362	8.41283
bin.26_RDase41_KJOHJLOF_02118	18.7783	7.48442	27.7208	5.83791
bin.26_RDase42_KJOHJLOF_02120	18.7783	7.48442	27.7208	5.83791
bin.26_RDase43_KJOHJLOF_02124	0	0	0	0
bin.26_RDase44_KJOHJLOF_02127	107.349	27.0804	0	6.46079
bin.26_RDase45_KJOHJLOF_02130	286.938	283.563	191.35	50.4626
bin.26_RDase46_KJOHJLOF_02132	286.938	283.563	191.35	50.4626
bin.26_RDase47_KJOHJLOF_02137	0	2.24748	0	3.65752
bin.26_RDase48_KJOHJLOF_02139	0	0.365355	0	0
bin.26_RDase49_KJOHJLOF_02148	0	1.75666	100.022	19.7515
bin.26_RDase50_KJOHJLOF_02152	0	0.644139	0	0
bin.26_RDase51_KJOHJLOF_02155	39.0476	0.899195	0	0
bin.26_RDase52_KJOHJLOF_02159	0	0.568926	0	0
bin.26_RDase53_KJOHJLOF_02161	0	0.46797	0	0
bin.26_RDase54_KJOHJLOF_02164	0	0	0	0
bin.26_RDase55_KJOHJLOF_02167	0	0.684713	0	5.60612
bin.26_RDase56_KJOHJLOF_02170	0	1.03601	0	26.0781
bin.26_RDase57_KJOHJLOF_02176	0	0.475794	0	0
bin.26_RDase58_KJOHJLOF_02181	0	0	0	0
bin.26_RDase59_KJOHJLOF_02186	0	0.835449	0	7.17532
bin.26_RDase60_KJOHJLOF_02190	0	0	0	0
bin.26_RDase61_KJOHJLOF_02193	0	0	0	0
bin.26_RDase62_KJOHJLOF_02196	0	0.646146	0	0
bin.26_RDase63_KJOHJLOF_02198	0	1.12552	0	1.99439
bin.26_RDase64_KJOHJLOF_02200	0	0	0	0
bin.26_RDase65_KJOHJLOF_02203	0	0.420106	0	0
bin.26_RDase66_KJOHJLOF_02206	0	0.599644	0	0
bin.26_RDase67_KJOHJLOF_02406	0	0.759435	0	0
bin.26_RDase68_KJOHJLOF_02411	0	0.874545	0	0
bin.26_RDase69_KJOHJLOF_02414	0	0.380962	0	0
bin.26_RDase70_KJOHJLOF_02416	0	0.437057	0	1.77812
bin.26_RDase71_KJOHJLOF_02420	0	0.364265	0	17.0438
bin.26_RDase72_KJOHJLOF_02478	0	0.873269	0	30.5729
bin.26_RDase73_KJOHJLOF_02488	0	0.286089	0	19.808
bin.26_RDase74_KJOHJLOF_02491	0	0.46161	0	11.0925
bin.26_RDase75_KJOHJLOF_02494	0	0	0	0
bin.26_RDase76_KJOHJLOF_02507	0	0.768281	0	24.7324
bin.26_RDase77_KJOHJLOF_02511	0	0.644983	0	0
bin.26_RDase78_KJOHJLOF_02523	51.5008	0.682974	0	46.4623
bin.26_RDase79_KJOHJLOF_02526	0	0	0	0
bin.26_RDase80_KJOHJLOF_02530	53.1605	1.03924	0	2.82065
bin.26_RDase81_KJOHJLOF_02533	0	0.776845	0	0
bin.26_RDase82_KJOHJLOF_02563	0	3.82791	0	21.3037
bin.26_RDase83_KJOHJLOF_02568	77.5709	0.58583	0	7.63842
bin.26_RDase84_KJOHJLOF_02573	0	0.746825	0	3.22676
bin.26_RDase85_KJOHJLOF_02585	0	0.290819	0	34.7921
bin.26_RDase86_KJOHJLOF_02625	0	0.3767	112.199	14.9578
bin.26_RDase87_KJOHJLOF_02630	0	0.749892	0	0
bin.26_RDase88_KJOHJLOF_02651	0	1.67087	0	12.1094
bin.26_RDase89_KJOHJLOF_02690	0	2.53327	0	28.8381
bin.26_RDase90_KJOHJLOF_02693	147.003	11.1912	0	5.97397
bin.26_RDase91_KJOHJLOF_02699	0	0.710291	0	8.71284
bin.26_RDase92_KJOHJLOF_02702	0	0.873269	0	30.5729
bin.26_RDase93_KJOHJLOF_02711	0	0.776382	0	22.9109
bin.26_RDase94_KJOHJLOF_02714	0	1.64701	0	44.5273
bin.26_RDase95_KJOHJLOF_02717	0	0.286089	0	19.808
bin.26_RDase96_KJOHJLOF_02722	0	0	0	0
bin.26_RDase97_KJOHJLOF_02794	0	2.89382	14.131	110.137
bin.28_RDase_EEOFEDGJ_00375	0	0	0	0
bin.30_RDase_FJJCAFEN_04943	0	0	0	0
bin.31_RDase_IBGKEEPK_02540	0	0	0	0
bin.32_RDase_EJLJEIOD_01580	0	6.04544	255.144	35.7758
bin.35_RDase1_JBGLKOEC_00322	0	0	0	0
bin.35_RDase2_JBGLKOEC_00419	0	0	0	0
bin.5_RDase_JCNINCAO_01069	65.5185	186.633	0	0
bin.6_RDase_CDOCCNOM_01478	0	0	0	0

## Sheet: Table S6
RDase Gene	Start	End	Intergenic nucleotides (bp)	Promoter_sequences (5'-3')
bin.5_RDase_JCNINCAO_01069	405030	404820	210	>bin.5_RDase_promoter_210bp ATATCAACAAAGGAGACCCGGGGGTCTCCTTTGTTGAAAAGGGGTTCGTTCCGTATTTCTTAGGGGAGGTTGCTTTTTCGATATAATAATAGCCATAATTACTTTTTTCTTCACCCCGGTAATTACCTAATCTCAGGTAAGTAGAAATACGTATACCTGTGGAGAGTATGAGAATATTTTTATGCCATTACCCATTTTCTGGAGGCGGTT
bin.26_RDase1_KJOHJLOF_00032	24938	25068	130	>bin.26_RDase1_promoter_130bp GCTTATTATGCAGTTTTGTACCTAATTTCAACATATTTATTCTAAACTTCTTAGAAGTTTATTTTTTTTGTCTATAATTTATTTGAGTAATATAGATATTGCTTAAATACACTATAGGAGGTTTAAAAT
bin.26_RDase2_KJOHJLOF_00036	29165	29296	131	>bin.26_RDase2_promoter.131bp TCCTAGGATGCAGTTCCATTACAAATATCGACGTACTTATTACAAACTTCTAAGAAGTTTATTTTTTTTGACTATAATGTATTTAAGCAATATCTAGATATTGCTTAAATACACTATAGGAGGTTAGAAT
bin.26_RDase4_KJOHJLOF_00444	457473	457645	172	>bin.26_RDase4_promoter_172bp ATTTCTTCCTCCTTTTTACATTTCATTAATATAAAACATTATTTTAAGTTCAAATAAATTCTACAATAAATAATATTAATAAGTTATTAAATAAAATAATTTAATATATTAAAAATTGTTAATTATTTCACGTATAACAAAAAAAAATTAAGAAGAAATAATAATTTCCCC
bin.26_RDase5_KJOHJLOF_00750	789455	789738	283	>bin.26_RDase5_promoter_283bp ATTATCTCCTCCTCAATAATTTTCTTAAGCTTAAGAAAGATAATTACAATTTAGAATATACTAATAAAGTTCATAATAAAAAAGTTCATATGACGGTATCTTCAAATGAGCACTTTTATAATATATCTACTTATAACTAGTAATAGCATGTATTCTTGTAGTAAAATTACATAATGAAGTATTTAATATTTCACACTTTTGTAACATTTATATCAGATAATTATTATATAATTAGGATTATAAAAACCAGTTTATTAGTAAGATATTCTTAGGAGGAATTTA
bin.26_RDase6_KJOHJLOF_00770	808174	808425	251	>bin.26_RDase6_promoter_251bp ACAATAATTAGCTGTTTCAAAAGTATTAAGCAAAAAAATCCATGAGATAATTTTATCTTATGGATTTTTTGGTAAGTAAAGTGACAAAAACATATTAATGACAGGTATCATAAATGTAGTTCTAATTTTTTTTAAAAACTATACAATTATACCTAATTTTCATACATTCATTCTAAAAACCTAAAAAGACTTTTTTTATGTATTATCATAAGCATGTAAAATATTTTACTTTAAATTAGGAGGAGATAAA
bin.26_RDase7_KJOHJLOF_00772	810162	810316	154	>bin.26_RDase7_promoter_154bp TTAAATTGAGGAGTATGTATTTAATCACCAAACAATTATACCAAATTTTCATACATTCGTTCCAAAAGCCTAATAAGGCTTTTTTTTTGTATTATTATAATTATGTAAGATATGTAACTTTATCTAAAGAATATTTTATAGGAGGTTAAGAAT
bin.26_RDase8_KJOHJLOF_00776	814378	814624	246	>bin.26_RDase8_promoter_246bp AATAGTTTTAATCTTATTTGCAGTACAGTAAGAAAAATGTTCAATCAGTAAAAATGTAAATCAAATAGATTGTTAAATAAGTAATAGGCGATAGGATAAAAAATTATCCTACCGCCTATTTTCTAGTTAACGTGGTTACATCTACAACAAATATAGATACATTCACTTCAAAAAGATAACAAGGCATTTTTTTTGTATTATCATAAGCCTGTAAAATATTTAATATTAAATTAGGAGGAGATAAA
bin.26_RDase10_KJOHJLOF_00782	820400	820579	179	>bin.26_RDase10_promoter_179bp ATAAAATAGATTTGTATATAAGAAATAACCGATAGGATAATTTTTATCTTATCGGCTATTACTTATTTAACATAGTTACATTTACGAAACTTTAGACACATTCACGAAAAAAAGCTAATTTTATCTTTCATCTATATTATTATGGCCGTGTAAGATATTAATTTTAGGAGGAGATAAA
bin.26_RDase11_KJOHJLOF_00784	822193	822398	205	>bin.26_RDase11_promoter_205bp ACTTGTTTGTTAGAAAATTGAGTATTATTTTAAAAGAAGGTAAGATTTTAAATAGATCTTACCTTCTTTTATTATATAAATTTTTGTAATTTTTACAGTCTTGTGAATATTTATTATACCGACTACATACGCAGTTAGTTTTTTTATAAATACCTGATAAAATTAATTTGAAAATAAAAAGTTTTATTACAAGGAGGATATATA
bin.26_RDase12_KJOHJLOF_00786	823986	824104	118	>bin.26_RDase12_promoter_118bp CAAAATTGTACATCTACCTTTAATTTTGATACATTCACCTTAAAAACCTCACAAGGTTTTTTTTTGTATTATTATAAGCCTTGTAAAGAGTTTAATTTTAAATTAGGAGGAGATAAA
bin.26_RDase13_KJOHJLOF_00790	828017	828134	117	>bin.26_RDase13_promoter_117bp TTGACATTTGTACATTCGGTTTTAATTTTTGTACATTCAATCTAAAAGCCCAACAGGGCTTTTTTTTTGTATTACTATGTGTATGTAGATTTCAACTTTATATAGGAGGAGATAAA
bin.26_RDase14_KJOHJLOF_00794	832169	832313	144	>bin.26_RDase14_promoter_144bp TTTAACTCCTCCTAATTTTATAATATTAGACGTATTTCATTTTTATTATAAATAAAAAAATTTTATAACTTTTAAATATGGAATGAAAGTGTCTAAATTTAGAACGAAAGTATCTAAATTAAGAATGAAAGTTACGCGGTATA
bin.26_RDase15_KJOHJLOF_00797	835450	835574	124	>bin.26_RDase15_promoter_124bp AAAGAATTACTAGCGTAACTTTCACTCTATATTTTGTTACTTTCATTCTAAATGTATAACAAAAATTTATATATCTTATATTCTATATATGTAGTTATTAACTTCATATTAGGAGGATATAAA
bin.26_RDase16_KJOHJLOF_00801	839556	839651	95	>bin.26_RDase16_promoter_95bp CAAGGTTTTTTTTTTATTTTATTATTAATATGTAATACGAAATATGAACTACGTATTACCTAAAATAATTAGATGCATTTAGGAGGAGATATAA
bin.26_RDase17_KJOHJLOF_00804	841504	841621	117	>bin.26_RDase17_promoter_117bp AAATGTACTTTAAACACAAATAATGGTACTTCTAACTTAAAACCCTAACAAGGGTTTTTTTTTGTTATAGCATTAATATGTAAATAAATTAATTATATTTTTAGGAGGAGATATTA
bin.26_RDase18_KJOHJLOF_00809	846390	846509	119	>bin.26_RDase18_promoter_119bp TTTACAAGCTGTTGTTTGGTTCCAATTTTATCTTATTTATTCTAAAAACCTAACAAGGTTTTTTTTTTATATTAATATTAGTTTGTAAGTTATTAACTTCAAATTAGGAGGAGATAAA
bin.26_RDase19_KJOHJLOF_00812	849970	850102	132	>bin.26_RDase19_promoter_132bp TTTGTGGTGTTGTTTCACTCCTGAATATAGATGGTTCACGCAAAAAACCTAATTAGGTTTTTTTTTTATTTATAATTAATAGTAGGACATCAAGATTTTAACTGCCAAATATATTATAGGAGGTTAGAAAC
bin.26_RDase20_KJOHJLOF_00816	854489	854615	126	>bin.26_RDase20_promoter_126bp TATGTTGTTTCATTACCAAATATAACTGGTTTATGTAAAAGCCTAATAAGGTTTTTTTTTTTTGTCTATAATTTATTTGAACATCAAGAATTTAAAAATCAATTATATTATAGGAGGTTAGAATC
bin.26_RDase22_KJOHJLOF_01112	147038	147277	239	>bin.26_RDase22_promoter_239bp AGAAATTCACCTCATTAACATTATATACAAATATATATTACTAAATGTGACAATTATGTGAATTATTATTTATTACTTTCTTAAAAAAAACTTGTAGAGTCTTATATTCTCAATCACTTTTGTCTTTAATGTTTTTCTAAATACATTGTTTATACTACAACATTGTTTATGTTTTAATATTTAGTTCTTTTCAAACTATGTACAATTACATTATCCCAAACTAAAAGGAGGAAAAAAT
bin.26_RDase24_KJOHJLOF_01120	153091	153328	237	>bin.26_RDase24_promoter_237bp GATTTTCACCTCAATAATTATTATACATAATTTATAAAACTCAAATGTGACAATTATGTGAATTTTTCTAAATAATAAATACTAAAATATTTAGCGATTGTACTAATCCCAATTGTTTAAAGATTTTGTGTTAATCATTTAACATTATTAAATTTTTAGCAGTGCTAACCATTTAATAGTTTTTAATAAACGGTATTCTTTATAATCGATTTATACTAAAAAAAGGAGGAAAAATA
bin.26_RDase25_KJOHJLOF_01124	156094	156312	218	>bin.26_RDase25_promoter_218bp ATCAATTCACCTCAGTATGTATTATACATTTTTAATAAAATATAAATGTGACAATTTTGTGAACTTTTTTTTAAGTTTAACAAAAAAACCACTATAAACCTAGTGTTAATGTGGCAATTCTGACTTACTGTTAAGCCGTTAACATTGTTAGTGCGTTAATATTATTATTAAAAAAAAATTTTTATAATTATTATGTTCTAAAAAAGGAGGAGAAATA
bin.26_RDase26_KJOHJLOF_01128	158949	159191	242	>bin.26_RDase26_promoter_242bp AGAAAATCTACTTTTTATTTAGGTATATTTCTTATTAAAGTATATATGAATACAATAAAATAAATTGTTACAATTTTGTAATTTTTTTTTGTTAATAATATAAATATATCTATAAAGTCAGTAATACCAAGTGTATATAACGCATTATCATTTTAAGTTAAAGTTAAAACATTGTTAAATGTAAAATATACTATAAAAATTTTAATGTATATTTACATTATTAAAATAAGGAGGAGATTTG
bin.26_RDase27_KJOHJLOF_01132	161774	162014	240	>bin.26_RDase27_promoter_240bp AAACTCCAACTCCTATAATTGTACTAATAACAGTATATATAAATATTATAATAAAAAATGTTACAATTCTGTGAACTTTTTTTATTATTAGTACTTAAATTTTTGGTAAACCTAGTAATATCAAGTATATTAAAGGATATATTTTTTTATGTTAGATTTCTAACATTGTTAGATATGTGATATTAATTTTTAAATCTCTAATTTAATATTAACGAATACTTAATTAAGGAGGAGATTAA
bin.26_RDase28_KJOHJLOF_01135	163879	164508	629	>bin.26_RDase28_promoter_300bp ATTGGTGTAATCTTGGTAATGGTTGTGGCGCTAGTATTACATTATGTTCATATAATAAATCTAATTTTAGTTTATCTTAAAAATTAATAGATTAATGTTAATTTTTTTGAAAGCAATACAAACATTAAAAAAAAACGTAAAATTTAAAAATTTTTTTAATAGTATTAAGTTTCTAATATTATTAAAAAATTAATTATATTAAGTTTTTAATAATATTAGAAATTTAATATAAATATAATTGTATTTAATTTAGTATGTAATTGAATTTATTAAAAGGAGGAGATACC
bin.26_RDase29_KJOHJLOF_01161	195423	196901	1478	>bin.26_RDase29_promoter_300bp GTTTATTCTCCTTAATGTTCATCTAGCTAGTGAATAAGTATATTTGACGTCAGCAATTATTTTACTATAAAAATTATTTTTTACTTATAGAATTTTCTACAGATATAACCAATGTTCATAAAATCGTCACATTATTGTATATTTCTTACAATTTATAATTTAATGTATCAGGTACATCGTCTGAAGATGAACTATTTACTAAATCATTAGGACTTCTTAAATTAAGTAACCTATTAACAAAAAAATATTATCTCAAGAATGAACTTAAGACGGTATTATGTAAATCACATATAAAAG
bin.26_RDase30_KJOHJLOF_01326	360640	360964	324	>bin.26_RDase30_promoter_324bp TTAGTTTTTCCTCCATAACTAGTATATATAATTTTTAAAAAATATTGTTACAAAATTGTGAACAATTTTAATTATATCTACTGAAATAGTTAATAAATCTTTTACTACCAGAGGTTTAATAATTTTATGTTAATACAATAACAATGTTAATCCGGTAACATTGTTGATGTATTAATATTAACCAAAATATAAATTATTTATAATTAATTTGTACTAAAAAAGGAGGAAATAAAATGTAAAATGGCAAAAAAATTTCTAAAGTTTTTAGTAGACGAAATTTTATGTGAGTTAGATTTTAATACAAAGTGATGGGAGGAATAATA
bin.26_RDase31_KJOHJLOF_01515	575219	575368	149	>bin.26_RDase31_promoter_149bp ATTGAATATTATATAAATGTTACAATATTGTGAACATTTTAAAATATAGGCCTAAACCATGAAAGGTTTCATGGTTTTAGGTTTTTACTTCTTGTTATAGTAATCTTGAAAGTATTAAAAAAATTACTTAACAGAGGAGGAATTAACT
bin.26_RDase32_KJOHJLOF_01614	688888	689215	327	>bin.26_RDase32_promoter_327bp AATAATTCTCCTAATCTTGAATTTATTAATAGTATTACTTTTTAAATATGAGTTGTATTAAAATTTATGCTATCTCATGTACAAAAATTTTTCAAGCTGAATTTAATACAAAAAATAATAATGTCACAGAATTGTAACAATTTAAATAAATCGTTATATATCAAGGATTTATTTAAATTGTGTTATGCTATTTGTCGTTAAAAAACCATAATATGTAAGCTTGGTTTCCTGTGTAATAGAATTTTTATTTCAAAAAAACCATAATTGAACTGTTCATTAGATAGCAGGCAAGGGGACTGTTCAAAAATATTAGGAGGTGCACAACA
bin.26_RDase33_KJOHJLOF_01624	697556	697581	25	>bin.26_RDase33_promoter_25bp ATGGCAGTTGAAATGG
bin.26_RDase34_KJOHJLOF_01632	702666	702786	120	>bin.26_RDase34_promoter_120bp ATTACTATATAGTAATTGTGACAAATTTGTGAACTTATAAAAACTTGTTGGAAAACCAACAAGTTTTTTGTTGTATATAAACTAAAATCATAGTGAACTAAAAACAAGGAGGAGTTAAAA
bin.26_RDase35_KJOHJLOF_01653	541	796	255	>bin.26_RDase35_promoter_255bp CATAGATATTGTGACAATTTAGTGTCAATTTATCATCTTATGTACAAATAATTTTATCAATGTTAAAAATATCCAAAAATAAATTTGAACATTTTGTGACATTTATTAGAATAATTATAATAATCCTCTTAAAATCCTAACATGACTGTCTTTTAATGCTATTGTACAAAATTTTACATTGTAAAAATTTATGTATGTCTTTGTCTGACTTAATTAATACAATTATTGAGTATTAAAAATTAGGAGGGATAATCA
bin.26_RDase36_KJOHJLOF_02096	78541	79054	513	>bin.26_RDase36_promoter_273bp CTCTCTCTAAAACTGGTTAATAATTATTCATGTCCTTATCATTGTTTTTTATAATACATTAATATTGATATTATATGTAATATCAATAGGGAATGTCAAGTAATAGTGTTTTTTTAATACTTATTGGACATTAGATTAATTAAAGGATACATAACCATTTTTGTAATAATCACTTCTATTTTTTAATAAATATTATATTGACTGCAATTATTTAATTTTATTATCTGGAATTAGAAAATGATTAAATTTTTTTTGAAAAAAGGAGGACGAAAG
bin.26_RDase37_KJOHJLOF_02099	82103	82374	271	>bin.26_RDase37_promoter_271bp ATAATCTATTACATGTATGTTTCTTCAATTATATGCAAACTGACAGTTTTTTTATAAATGTCAGTTTTTTTTGTTAAGTGCGCATATTTTTGTAACCCCCTCCTCAGAATTGTTGATATTTCTATTATTTACAGATATACCCTTAATTGTTACAGTTTTGTGAAAATAGTTAAACCTGAGGCATATGAACCACGTAGTTCTCATTTACTTCTGATATATTTGAAATGTTTTTAAATATTAAATTAGTACTATTTAAAAAGGAGGAGTAAAG
bin.26_RDase38_KJOHJLOF_02104	86614	86752	138	>bin.26_RDase38_promoter_138bp AATTTGTAAATATTGTGACGATTTTGTGAACACTAACTTCAACTGTCCCATATGGGACAATTGAAGTTTTTTTTATATGATAAATTATCCTTGTTAATAAGAATTACTAATTCATAAAATCAATAAGGAGGATAAAAT
bin.26_RDase39_KJOHJLOF_02109	90176	90615	439	>bin.26_RDase39_promoter_240bp AATTTTAATAATTTTTATTTTTCTCAAAATAATAATTTATTAACCAATTTAGAGAAATACAGATAATTTTTATATCTTGTAAAATAAAAAATAATAGTTAATATCCTAATAGGATTTTCTCAAGTATTAGCGGGGAAATTGATAGAAAAAATAAACAAATAAATAAATTTCTAAATTGTGAACAAATTGTGAATTTTTCACTGCCTGTAGAATTTTTTACAGGTGTTTTTTTTTATTTCTGATATCTTAAGTTTGAGCTTATAAAAGTTCAAACTTTATTAAAATTGAGGAGGAATAAGA
bin.26_RDase40_KJOHJLOF_02112	93313	93438	125	>bin.26_RDase40_promoter_125bp AAATATATTGTGAACATTTTGTGAACTTTTATTAACCTGTATAGTTTTATATGGGTGTTTTTTTTTTATTTATTTATAATAAGTTCTTGTTAGTAAATAAACTATAATACAAGGAGGCATTATAA
bin.26_RDase41_KJOHJLOF_02118	97665	97943	278	>bin.26_RDase41_promoter_278bp AACCGAACTTAGTTT CAATGGAACTATTATCTCATCTAAACTTATGTGAGACTTTTAATAGATTAGGTATTCTCTACTATACACAGTAAGCTTTGCTTATATAGCGAAATTTATTGCGTATAGTAGAGATTTTTTAATATCTGAATAAAAATGCAAAATGTGAACTTTTTGTGAACTTTTTATCAAACTGCATAGTTTTATACAATTAGATTTTTAAAATTTATTTATACTGTAAAAGTACTTATTAACTAATCTAATTTATAAGGAGGCTTTATCA
bin.26_RDase42_KJOHJLOF_02120	99557	99904	347	>bin.26_RDase42_promoter_300bp ATTAAATAATTAAATAAAAAGCAAAAAAAAAGTGTATTTTATAATAAAAAAACTTGTAATAATTTAATCTGCATAAAGATGACTCTAAAATTTTATCAATAAATTTGAGTCATCTTTTTTTGTTTTCATTAATATTTTCCCAAAACCGTAGACTTTCTGTGACTTCCCTATTTTATTTTAAATGTGAAAAATTTGTGAACATTTTAAAAACTGTAAAGTTTTTTACAAGTTTTTTTTAAAATCTCTTTATAATTCATTGTAGGTAATAAAAATACTACATTCTATAAGGAGGTTTTACAA
bin.26_RDase44_KJOHJLOF_02127	105711	106019	308	>bin.26_RDase44_promoter_308bp TCACTTAAATCCAACTTATACAGATTGGTTATATTTGTTAGAAATTTATGCATATTTTTTTTTATGCTTAAGTGTTATACTAAAAAAATTAGAACAAAATAGTCTGATTACAATTACTGATAACTATTACTTTATTAATGATTTAGCTGCTCTTAAAAATTTAAGCGTATGAAATAATTATAAATGAAATGTGAACTTTTTGTGAACTTTTTAGCTACCTGTATAAAACTATACAGGTAGCATTTTTTAATTACATTATCATTTTATATGTGCAATAACTAATTCAATTTATAAGGAGGCTTTATTT
bin.26_RDase45_KJOHJLOF_02130	108414	108914	500	>bin.26_RDase45_promoter_300bp CTTACTAAGTAATAAGTTTTTTTATATTATTTTATTGTTTTTATAAAATCTTGAATTATTTGTGAACTTACTAATGTTTTTTACTCTTTAATGTATAATTAGTATGAATTACATTTTGACGTATATAAAAAGAGAATATCTAACGTTTAAAAAATAAACACAGTATAGTATCATATGTTACATTTTTGTGAACATTTAGTTCTCTGTTGCAAATGCAACAGGTGACTTTTTTGAATATAAATTATTATATTATATGTATTAAAAAGCTACTTAATAAAATTTTAATAGGGAGGCATTTAC
bin.26_RDase46_KJOHJLOF_02132	110947	111129	182	>bin.26_RDase46_promoter_182bp ATAATTTTTTCAAGTTTACCTTCTGCCTATAAATATTTTTCTATTAATTATTAATGATAAATTGTTACGATTTTGTGAACACTTCCCAACCTGTTTCAAAAGCAACAGGTGTTTTTATTAGAATTATATTATGATATTAGACGTACTAAATATATTTTAATAATTTTTGAGGAGGTTTTTAC
bin.26_RDase47_KJOHJLOF_02137	115619	115756	137	>bin.26_RDase47_promoter_137bp ATTTGTAAATATTGTGACGATTTTGTGAACACTAACTTCAACTGTCCCATATGGGACAATTGAAGTTTTTTTTATATGATAAATTATCCTTGTTAATAAGAATTACTAATTCATAAAATCAATAAGGAGGATAAAAT
bin.26_RDase48_KJOHJLOF_02139	117357	117740	383	>bin.26_RDase48_promoter_300bp TTTTGTGAACTGAAAGCAAATTCTTTTGTATAAAAGTTATAAAATAAAGTTAGACTTTATATTTTTTTTGGCTTTCTATCAATTTTAATAGAGTATACCTTCTATTTAGAAATAATAAACTTAAAATTCAATTTAAAAAACTATAATATATAAAACCTTGTGGTATTTATTGTAAATTATGTGACAAAAATTTGAACTTTATGGAAATTGAATCACATGACTCAACATTAATTTTTTTCCCATGTTAAACTAACCCTGTTATAAATTTAAACAAAATAATTAATGAAGAGAGGGATTAAA
bin.26_RDase49_KJOHJLOF_02148	128219	128265	46	>bin.26_RDase49_promoter_46bp AAGATAAATGGTCTTACAATTATGAATGAATGAGGAGGATTGTATT
bin.26_RDase50_KJOHJLOF_02152	131780	131931	151	>bin.26_RDase50_promoter_151bp ATCATTTTAATACTAGGTATATTTGGCAAATATGATAATACTTGTTGATTATGCCACAGAAATGTGTTGTAACAAAGTACAATATAGCGTTGCTCTAGCAAGCGACAACAATTATTTCCCCCTATATACTTGAAGTGAAATAAAAGATAGGAGGGATAAC
bin.26_RDase51_KJOHJLOF_02155	134691	135032	341	>bin.26_RDase51_promoter_300bp TTTCTAAGTATTAATTCTCTTTCTAAAAAAGTATATAAAAATTCAAAGTAAATCATTGTAAGATGATTAGCTTCCTTATAACATAAATGATAATATTTCGATATTTGTTTTTGTGTTTTTTTATTACTCGTAAATTATTAGATAATCATTCTTTACCTATTATCATCTTATTTATACATTGTTGTCTATGGCACAAAAAATCTGTTATGCAAAAACAAAATTCAGTGTTGTTCAGGCAGGCGACATCAATTACCTTACCCTTTATACTTTATAGTGAAAGAAAAAGTTAGGAGGGATAGC
bin.26_RDase52_KJOHJLOF_02159	138483	138859	376	>bin.26_RDase52_promoter_300bp TGAAACTATTTTTCGTACTATTATGCTGATTAAAATATACATTCTTATAAAATTTTATATAATTAATGTTTTTGATATATAAATAATGAAAATGAACCAATATGTGTCCAAGGGAATTATTATTATATAAAAAATATAAACAAATTAAAACAATATTCTAATATTTTGTGACAAAATTGTGAATTTTATTAAAAAACATACCCACCCCTATATCAGCTGATACAGGGGTGGGTATGTTTTTTTTGTTAAAGTAATTTTGAGGTTACTAAAAAAAAATATTTTAACTGAGGAGGAATAAAG
bin.26_RDase53_KJOHJLOF_02161	140488	140616	128	>bin.26_RDase53_promoter_128bp ACAAACTTGTGAATTCTATTTAAAAACACATTTCACCTATATCAGCTGATACAGGGGTGGGTGTGTTTTTTTTGTTAAAGTAATTTTGAGGTAAACAAAAAAAATATTTTAACAGAGGAGGAATAAAG
bin.26_RDase55_KJOHJLOF_02167	146186	146312	126	>bin.26_RDase55_promoter_126bp AATGTGACAATTTTATGAACAACACCAAACCTTGTATCAAATGATACAAAGTTTGGTGTTTTTTTTTGGTATTCTCTATTTGAGTTTTAATATAAGACAAAATTTTATAAATGAGGAGGAATAAAA
bin.26_RDase56_KJOHJLOF_02170	148858	148986	128	>bin.26_RDase56_promoter_128bp AATGTGACAATTTTATGAACATAACCAAATACTGTGCCAAATGTCACAGTATTTTTTCTTAATATTTGTTATTTTTAATTTGAGATTTATAATAAACTCAAATTTTTTTAATATTAGGAGGAATAAGA
bin.26_RDase59_KJOHJLOF_02186	161769	161889	120	>bin.26_RDase59_promoter_120bp AATGTGACAATTTTATGAACATAACCAAATACTGTGCCAAATGTCACAGTATTTTTTCTTAATATTTGTTATTTTTAATTTGAGATTTATAATAAACTCAAATTTTTTTAATATTAGGAGGAATAAGA
bin.26_RDase62_KJOHJLOF_02196	171253	171463	210	>bin.26_RDase62_promoter_210bp ATAAATTTATTTGTTCGTAAATCAAGTTCTGATTCTAAAAGAAGGTAAGATTTTAAATAAATCTTACCTTCTTTTTATGTAGATACATTTTATGTAATTGTTACAGTTTTGTGAACACTCATCCCACCGACTACAAATGTAGTTAGTTGTTCTAAAAAATAGCAGTTAATATTAACTTGTACACAAAAAAGTTTTTTATAAGGAGGAGTT
bin.26_RDase63_KJOHJLOF_02198	173080	173287	207	>bin.26_RDase63_promoter_207bp AATATGTTTGTTAGAAAATAGAGTTTTGATTCTAAAAGAACGTATGATTTTAAAAAAATCATACGTTCTTTTTACATATAGCTTTTTTGTATTTGTGACAGTTTTGTGAACATTCATCATAGTGACTGCATATGAAGTCAGTTTTTTTAAAAATAACAGTTAATATTAACGTGTGCATAAAAAAAATTTTTTAAAGGAGGAATAATG
bin.26_RDase65_KJOHJLOF_02203	177470	177727	257	>bin.26_RDase65_promoter_257bp TATAATCTTCCTTTACTGATATTTTTTAAATACTTAAATAGTATAAATAAAAATAAATAAATAAACAATTATATGAACAAAAAGTTCACAAAATAGACACATATCTATATACCCTAGAATTGCGTAAGTATTGCGTGACTTATGAGAAATGTATTGTATCGTTCATTTTATTATACCCGAAATACAATTTAAAATATACTATATATAATTTGGATTGTAAAAAATTATATTCTTAATATTGATTGGAGGAATTTAAA
bin.26_RDase66_KJOHJLOF_02206	180078	180307	229	>bin.26_RDase66_promoter_229bp TTTCTATTTATTATATACAAAAAAATAAAAAAAAACTATTATTTGAACAAAATGTTCAAAAATTATACACATTTCAAATATTTCAGAATCGATGTGACTAATAAAAAATGTAAAGTATTTTTCTTTTTAAAATACTTGAAATACATTTTTAATATTTGCACTTATAATTCAAAGTGTAGTAAATGAAAATATGGATAGGAGGAAAAATT
bin.26_RDase67_KJOHJLOF_02406	74287	74764	477	>bin.26_RDase67_promoter_300bp GTAAGAGGTTTATAGGTTGTATCAATATTAATAGACTAATAAAAATTGAATACATCAACTATTTTTTAATTTTATTATCTGAAGCAATCTAAGTCATCTAGTCATTAAATATTTTTTTACGTAGCAATAAATAATTGTGAATATTTTGTGAACAAAGAGGTAAATTCATTAAATATCCTTCACTATGTAATTTATATCACAGAAGACTTAAATTAATAATGATATTATAAAGTTGTCAAATACAACAGTTGAAAATGCTAAAAGTAGTTTTTAAAAAAACAAATAAGAGGATGTGATTAT
bin.26_RDase68_KJOHJLOF_02411	78601	79020	419	>bin.26_RDase68_promoter_300bp CAGTTTTTGAATAACAAATTAAATTGTCTAAAAGTAAGTGGTTTATAGGTTGAATCAAATTTACTAGACTATATAAATTGAATATATCTAACATTATCTAATTTTACTACCTTAAACAATCTAAATTATCTAGTCTATAAAAAATTATTGTTTGTTATGTGTTTACAATAAATTGTGACAAATTTTTGAACTATTTAGTTATGTATTTGCGAATACGGAAGTTATAAATTAATAATGTTAGTCTATTAATAGAAATTTAAAACAATAAATTTCGAAAAATAACAAAGAGGATGTGATTGT
bin.26_RDase69_KJOHJLOF_02414	81597	82118	521	>bin.26_RDase69_promoter_300bp ATTTCATTTATATATTATAGAAAAAAATACTCGAGATTATCGAGTATTTTTTATTGATAAAATTTTACATAATTAGAGTAAATTGCTGATTTTATAGAAATAGCAATCACACATTAGGTTTTAAAGAATACATCTAATATTTTCTAGTTTTATTATCTGAAATAATCTAAGTTATCTAGCGTTAAACAATTATTTTTTACTATGTATTTATAAATACAGAAGTATTAAATTAGAAATGTTATTCTTAAATTAGCATAGTAAATTACTAACTTTCTAAAATTAGAAAAGAGGAGGATTATT
bin.26_RDase70_KJOHJLOF_02416	83878	84727	849	>bin.26_RDase70_promoter_300bp CGGTAAATCAGGGATGAACTTAGTATGTATAAATATAAACTGAAAAGGATCCTTCTGAAAAACAACAGAAACTATACGAAAAATTAATTAACATTTTATAATTTTATTATCTAAAACAATCTAATTATTCTAGTCTATAAAAAATTATTGTTTGTTATGTGTTTACAATAAATTGTGACAAATTTTTGAACTGTTTAGTTATGTGTTTACGAACACGGAAATTATAAATTAATAATGTTAGTCTATTAATAGAAATTTAAAACAATAAATTTCGAAAAATAACAAAGAGGATGTGATAGT
bin.26_RDase71_KJOHJLOF_02420	87549	87943	394	>bin.26_RDase71_promoter_300bp CACTTAAATAAGTTTTTTTCCAATCAATATACTTAAATTCAGTTACATTAGTTAACCACATTTTATGTATCCCATTCGTACTGAAGTTTCTATTAAAAATATTCTCCGTGTTAGATTATATAAATTTAATACATCTATTATTTTCTAATTCTACTATCTGAAATAATCTATGTCTTAGTCTGTAAAATTTATTTTTTGGTATGTAAATATGAATACGGAAGTAATAATTTAATCATGTTACTATCTAGTTAGAAAGTGAAATTTATAACTTTCTAAAACTAGTAAAGAGGATGTGATTGT
bin.26_RDase72_KJOHJLOF_02478	151817	151827	10	>bin.26_RDase72_promoter_86bp TGATACTTGCACAGGTAAGTTTACCATATTTTAAAGCATCTAGCTGTGTAATACCACTCCCTATAGAAGGTGATTGATGGAGAAAA
bin.26_RDase73_KJOHJLOF_02488	162112	162363	251	>bin.26_RDase73_promoter_251bp TGAATAAACCCCCTATTTATAAAATAAATATTGTTTATTCTTATACACTCAAATAATTTATATACTATGAAATTAATATATCATAAATATCAAAAAAAAATAGCTATATAACGGAATTAAAACAAAAAAGACATGTCAAGTTCACAATATATTCACAAATTCGGTATACGCAGATACTTACATATTTAAAGTAGAATGCTATTGTTTTATATGAGTGAGATCTCGCTATTCAAAAGATTGGGGGTTTTAAA
bin.26_RDase74_KJOHJLOF_02491	165017	165267	250	>bin.26_RDase74_promoter_250bp AAAATAAGTATTTTTATCAAATTCACTATATTAATTTATATATGATTAATATTAAATATATCATAGATATAAAAGTTATATTGATGTGTCACAAAATAGTCACATAAAAGACACAAATTGTTCAACTTTATAAAGAAAATTTGTATACAGTGATACTTACACATTTTAGTTAGGATGTTATTGTTTTAAATGAATGAGATCTCATTATTAAAGTGATCGGGGGTAATAAA
bin.26_RDase76_KJOHJLOF_02507	184503	184697	194	>bin.26_RDase76_promoter_194bp ATGTTTAAAAATCAAAAATGCTGAATAGTAGTTTAAACCACTTATAATGCATTAAGAATTTTATATACCATTTTTTTAGAGTGTTTGAATTATGGACACATTTTGTAAAAAATAACAGTAGTGTACACTACTGTTATTTTTTTTTGATTCTAGTAAACTTGGTTTAGAAAATAAAGAAAGGGTGAAATAACA
bin.26_RDase77_KJOHJLOF_02511	188204	188328	124	>bin.26_RDase77_promoter_124bp AAATTAATATGTGAACATTTTGTGAACAAATAGCATTAAAGTTACATTTGTAACCAGTATGCTATTTTTTTTTTTGCTATTATGTTTTGAAGAACATTATAAAAATAATTAAGGAGGATTTATT
bin.26_RDase78_KJOHJLOF_02523	200042	200209	167	>bin.26_RDase78_promoter_167bp GTACAAACTACTGTTTTTTTATATTTGAGAGTCTTTATGTTATTTTTTAAAAAAACGTTGTAAATTAAAGACACAATTTTGTCACAGAAAACAGTATCATAAGATACTGTTGTTTTTTTTGATTTTGATAAACTTGATAAAGACAAATAAGAAAGGGTGAAATAATT
bin.26_RDase79_KJOHJLOF_02526	203062	203231	169	>bin.26_RDase79_promoter_169bp GCATAGACTACTGTTTTTTTATATTACTTCGAGCAATGGACACAAATTTGTAACATATAACAGAAGTATAGACTACTGCTATTTTTTTTGATTTTGTTAAACTTGATAAAGAAAACAAGAAAGGGGTCTAGTGCTTAACTAAAATATTATTTTTACAAGGAGGATAAAA
bin.26_RDase80_KJOHJLOF_02530	206548	206668	120	>bin.26_RDase80_promoter_120bp ACAGTAGTACAAACTACTGTTTTTTTATGACACAAATTTGTAACAAAAAACAGTATCATAGACTACTGTTGTTTTTTTTTATTTTGTTAAACTTGAAAAGAACAAATAAGAAAGGGTGAA
bin.26_RDase81_KJOHJLOF_02533	209527	209663	136	>bin.26_RDase81_promoter_136bp ATTTTAAGCTAATAAATAAAGAAATTGTGAACATTTTGTGAAAAATAACAATTGGGTTACAAATGTAACCTGATTGTTATTTTTTTTATGATAACATCGTGTTTGTAAATTACTATAAATTAAAGGAGGAATTATT
bin.26_RDase82_KJOHJLOF_02563	6674	7010	336	>bin.26_RDase82_promoter_300bp TACTTAGTTTGCCATTTTGGTAACTAACGGTGTTCTAGATACTGGTATTTTTTTAATTCTCATTAACCTCTTCTATACTGCAAATATTTTTTCAAACAATTCTGGATTATTATCTATACATACTAATAAAATTTTTTTTCACTTCTACGCTATTAAATATTTCAGTTCATATTTATTAAAAATATAAATAATATCTATATTTTTTGCATTTTTGTCAAATAATAAAAACAATAAATTTAGATTGTTCATTATTAAGTATATATACATTAATGTAATTATTATGTGAAGGAGATGTTAGAT
bin.26_RDase83_KJOHJLOF_02568	11128	11478	350	>bin.26_RDase83_promoter_300bp TTGTATTATTAACATTTTTATACTAGATAATGTAATTATTTAAAAACTAATTAAACGTTTGTGAAGAATTTAATGTACTTTTCACTACATATATAGTAAAAAAGCTTATTTTTTATTACAAAATAGTGAAGAAAAGTAACTCATATTAGTCTAGTATTTAATAAGAATTCATATTTTATGCTTATTAGAGCATTTTTTTTGTTGCAAATGTAAACTGTTTACGTTGTAAACTTGTTTATATTTTATTGCAAATCTATCCTGTATTATTATGTCGAATCTTAGATAAGGAGTGATACTAAC
bin.26_RDase84_KJOHJLOF_02573	16357	16695	338	>bin.26_RDase84_promoter_300bp AATATTATTTTTATCTTTATATAAATTATATAACAAAAAACAATAACAAAATGTGAATATATTAAGTTATATTTTATAGTTTTTAACTATTTTCGTAGTGTTAAACATAGATTAATTCTACAAAATAGTGAATATATTTTAATATTTAAAGATTTATTCTTTATAAAACACTTTACATATGCTCATCTAAGCCATTTTCCTGTTTAATGTAAACTAGTTTACATTGTAAATCACTTGGTTTTTTTTACATCTATATCCTATATTATTAAGTTGAATTTAACGATAAGGAGAGATGTTAAT
bin.26_RDase85_KJOHJLOF_02585	32509	32621	112	>bin.26_RDase85_promoter_112bp ACGAATTTGTGACAATTGTATTAAACGGTGTCTAACTGTGACTTAGGTCACAGCTTTTTTTTTTGAGGTAATAGTAAAATTACATCATACCAAATATAAGGAGGACAAACTT
bin.26_RDase86_KJOHJLOF_02625	71367	71426	59	>bin.26_RDase86_promoter_59bp ATTAATGTTTGTAGCAGATAGTTTTAATATATGACAATAAATTTGAGGAGGATGATATA
bin.26_RDase87_KJOHJLOF_02630	76703	76940	237	>bin.26_RDase87_promoter_237bp TTTAATTGCTCCTTTTATTTTGATTACTCTTTATTGTAACTAAAATTTCTACAATCAGCAACATTTATACTAATATTATTAATTTTTTAATGTTTATTAATTGTGACAAAATTATGAACTTTTTATTAAACATTATAACCATCGCAAATATGCACAGGGGGAAAAAGTTATTTTGTGTTAAAATAATTTTGAAATTTATAAAAAAATAAAAATACTATACTACAAGGAGGAATAAGT
bin.26_RDase88_KJOHJLOF_02651	97279	97432	153	>bin.26_RDase88_promoter_153bp ATCGAAAAAAATTAAAAGAACCTAAAATCATTGATTTTTTACTTCCCTTAAAATAATAAATTAACCTTAGTTAACCTGTATTGACCGCAATCTAAGCCCATCCTATAATGTCCTTGAAGTAATAATACAAATTTATAAAAAGGAGATTAAATT
bin.26_RDase89_KJOHJLOF_02690	139620	139805	185	>bin.26_RDase89_promoter_185bp ATTTAGGTATTTCTTAAATGTGAACATATAATAAAATATGTAGATAATTTGAATATGTAACAAATGTAACAGTATTTATTAATTCGATATCTTACACTCTTAATAGATAAAATCATTATAAAAAAGATTTTAATCTAATAATCAATATTACTATATTGTAAATAATTGAGAGGAGATGTCGATTA
bin.26_RDase90_KJOHJLOF_02693	142318	142511	193	>bin.26_RDase90_promoter_193bp ATATGTGATATGCATTGTAATTGTGAACAAAATGTGACAAAATTGTGTAGATAATTTGAACATGCTTCAAATGCAACAATTTTTTTATTAATAATATCTTAAACTCTTTGTAGAGGGAATTCTTATTAAAGAATTTCAATCTAAAGTTAATATTACATTATTATGTAAATATTTGAGAGGAGATGTCGATTAA
bin.26_RDase91_KJOHJLOF_02699	147395	147578	183	>bin.26_RDase91_promoter_183bp ATGTATAATTATTAATTATTCATGAACAAAAATTTAAAAATGTGAACAAATTGTGAATTTGGTGAAGACGAAGCAGTTTTTAAATTATTGATATCGTATACTTTCAATGGATAGAATTTTAGATAAGAAATTCTTATCTATATTTATTATATTAAATAAATAGTTGAGAGGAGATGTCGATTT
bin.26_RDase92_KJOHJLOF_02702	149974	150236	262	>bin.26_RDase92_promoter_262bp TGTATTCATCCCTTTTAGTTTATTTATACTAATTTTAATTACACTTTTATTATATACAAAAAAGATATATTCATTTGTTACAATAATTTGAATTTTTCTATCAAAAATTTATTTTTAAAAGAATAAATAGTTAATTCTAATGAGTTTTTAGATTTTATAATGATACGCAATAATGCGCAGTGCGCTATTATAAGCTTCGGATATTTTTAATTTAGTGTTTAATAAAAATGAATAAAAAATAATAAAACAAGGAGGAGTAAAA
bin.26_RDase93_KJOHJLOF_02711	157784	158058	274	>bin.26_RDase93_promoter_274bp TTAATAACCTCCTTTATAAATAAAATTAATCTAATCTAATCTAATTTAATTTAATTATATTTGTTTTGGTATTCAAAAAATGTGACAATTGTGTGAATTTTTGCTTGATTAATTTATTAAAATATTTAAATAATTGTTGGTATATAAGCTTTTATCTAAAGTAACTATAAAGACATAATTTTATGTTTAACCCTATTTCGGTTTGGTTTTTTCCAATTTAAATTCTAATATTAATATGAACAGAAAAATTGATTCTTAAATAGGAGGTTAAATT
bin.26_RDase94_KJOHJLOF_02714	160458	160766	308	>bin.26_RDase94_promoter_300bp ATCCTTTTATATAATATTTATTTATTTTAATTATACAGGTTTTACTTTTTTATAATGTGACAATTGTGTGAATTTTTAGTTTGTATTACAGTTTAATTTTATAGAAAATTCCTTTAATAGAAAGGGTTTATTAATAATTAGCATTAAGACTTAATATTAGGTATTACACTAATTAAGGTTTAATTTTTAGTATCTTATATTTAATATTAATTTAGAAATAATCACATGTCAGAGAGGTTTACATGACATTATGATGGTATTTCTATAAAATAAATTAATTATAAAAAAGGAGGAATTAAA
bin.26_RDase95_KJOHJLOF_02717	163188	163517	329	>bin.26_RDase95_promoter_300bp TTAGCTTAATTATATAAGATTTATTATTTTTCAAATGTTACATTTTTGTGAATTTTACTCTTTTTTTATAAGTTAATTATAGATAGATTTCTTTATATTAATGGGTTTATTTATAAATGAAAGTAATGCTTAATTTTATGCATTGCCTTATTTTGTCTTAACTTTTAGGTATTAAAAATTTAATAATAAGTTTATAAGGTTTTAAAATTATTATACAAAGTTCATAGAATTCCACCTGATTATGTTTTAGATGTTGAAATGCTTGTGGTAATTCTTTGAAATAATTTAGGAGGGATATTA
bin.26_RDase97_KJOHJLOF_02794	64637	64779	142	>bin.26_RDase97_promoter_142bp ACAAATAGAGCTCAATTATTAACAAATGATAATATTTGATATTACTGAATTTAATATTTTGATAATAAATCCATGATAATATTTTCACAAGATTGGTGGTTGAAACTTAATCATCATGAAAAATTAAGGAGGGACTGTATAT
